# Supplementary material for: Endocardial HDAC3 is required for myocardial trabeculation
Source: Nat Commun. 2024 May 16;15:4166. doi: 10.1038/s41467-024-48362-6 (PMC11099086; doi:10.1038/s41467-024-48362-6)
Supplement: Supplementary file 4 — Supplementary Data 1 [file 41467_2024_48362_MOESM4_ESM.xlsx]

## Sheet: Animals
Animals
Species	Vendor or Source	Background Strain	Sex	Persistent ID / URL
Hdac3flox/+	Jackson Laboratory	C57BL/6J	either	Stock #024119
Tie2-Cre	Jackson Laboratory	C57BL/6J	either	Stock #004128
Nfatc1Cre/+	Dr. Bin Zhou’s lab	C57BL/6J	either
R26eYFP	Jackson Laboratory	C57BL/6J	either	Stock #006148
Tnnt2nGFP/+	Dr. Chenleng Cai’s lab	C57BL/6J	either

## Sheet: Antibodies
Used Antibodies
Target antigen	Vendor or Source	Catalog #	Working concentration	Persistent ID / URL
HDAC3	Santa Cruz	sc-11417	IHC-1:50	https://www.scbt.com/p/hdac3-antibody-h-99
CD31	Dianova	Dia-310	IHC-1:200	https://www.arp1.com/anti-cd31-monoclonal-antibody-dia-310.html
BrdU	eBioscience	14-5071-80	IHC-1:50	https://www.thermofisher.com/antibody/product/BrdU-Antibody-clone-BU20A-Monoclonal/14-5071-37
			(10 ug/mL)
eNOS	BD Pharmingen	610296	IHC-1:250	https://www.bdbiosciences.com/en-us/products/reagents/microscopy-imaging-reagents/immunofluorescence-reagents/purified-mouse-anti-enos-nos-type-iii.610296
TNNT2	Fisher Thermo Scientific	ms-295-P1	IHC-1:200	https://www.thermofisher.com/order/catalog/product/MS-295-P
Ki67	Invitrogen	MA5-14520	ICC-1:100	https://www.thermofisher.com/antibody/product/Ki-67-Antibody-clone-SP6-Monoclonal/MA5-14520
p-H3	Cell Signaling	9701S	IHC-1:20	https://www.cellsignal.com/products/primary-antibodies/phospho-histone-h3-ser10-antibody/9701?site-search-type=Products&N=4294956287&Ntt=9701s&fromPage=plp&_requestid=2130723
			(1 ug/mL)
			ICC-1:100
GFP	Abcam	ab6673	IHC-1:200	https://www.abcam.com/gfp-antibody-ab6673.html
			(2.5 ug/mL)
VEGFb	GeneTex	GTX53099	WB-1:1,000	https://www.genetex.com/Product/Detail/VEGFB-antibody-6E72/GTX53099?utm_source=Biocompare&utm_medium=referral&utm_campaign=Biocompare_GeneTex
NRG1	Proteintech	10527-1-AP	WB-1:1,000	https://www.ptglab.com/products/NRG1-Antibody-10527-1-AP.htm
IGF1	Origene	TA805792S	WB-1:1,000	https://www.origene.com/catalog/antibodies/primary-antibodies/ta805792s/igf1-mouse-monoclonal-antibody-clone-id-oti3a6
CXCL12	Abclonal	A18225	WB-1:1,000	https://abclonal.com/catalog-antibodies/CXCL12RabbitpAb/A18225
TGFb1	Proteintech	21898-1-AP	WB-1:1,000	https://www.ptglab.com/products/TGF-beta-1-Antibody-21898-1-AP.htm
TGFb2	Proteintech	19999-1-AP	WB-1:1,000	https://www.ptglab.com/products/TGFB2-Specific-Antibody-19999-1-AP.htm
TGFb3	Invitrogen	PA5-78197	WB-1:1,000	https://www.bio-techne.com/p/antibodies/tgf-beta3-antibody-20724_mab243#technical-data-tab-tab
GAPDH	Proteintech	HRP-60004	WB-1:10,000	https://www.ptglab.com/products/GAPDH-Antibody-HRP-60004.htm

## Sheet: qRT-PCR primers
Used Primers
Description	Forward	Reverse
Hdac3	TTCAACGTGGGTGATGACTG	TTAGCTGTGTTGCTCCTTGC
Tgfb1	GGAGAGCCCTGGATACCAAC	CAACCCAGGTCCTTCCTAAA
Tgfb2	TCTTCCGCTTGCAAAACC	GTGGGAGATGTTAAGTCTTTGGA
Tgfb3	TTACTGCTTCCGCAACCTGG	CCGTGCTATGGGTTGTGTCT
Col1a1	CGATGGATTCCCGTTCGAGT	CGATCTCGTTGGATCCCTGG
Col1a2	TGTTGGCCCATCTGGTAAAGA	CAGGGAATCCGATGTTGCC
Col3a1	TCAAGTCTGGAGTGGGAGG	TCCAGGATGTCCAGAAGAACCA
Col4a1	CTGGCACAAAAGGGACGAG	ACGTGGCCGAGAATTTCACC
P4ha3	TaqManTM Gene Expression Assay (FAM) #4448892, Assay ID# Mm00622868_m1
