# Supplementary material for: Endocardial HDAC3 is required for myocardial trabeculation
Source: Nat Commun. 2024 May 16;15:4166. doi: 10.1038/s41467-024-48362-6 (PMC11099086; doi:10.1038/s41467-024-48362-6)
Supplement: Supplementary file 6 — Source Data [file 41467_2024_48362_MOESM6_ESM.xlsx]

## Sheet: Fig. 1
Fig. 1a
	Relative Area of Trabeculae (%)				Relative Area of Trabeculae (%)
		Raw value			Statistics (Hdac3tko vs. CTL)
		CTL (E12.5)	Hdac3tko (E12.5)		Unpaired t test
		64.8387	56.9735		P value	0.0195348
		64.7332	51.2432		P value summary	*
		66.2185	53.7714		Significantly different (P < 0.05)?	Yes
		62.8551	60.5724		One- or two-tailed P value?	Two-tailed
		69.1247	63.8195		t, df	t=2.66267534215737, df=13
		68.6229	63.2707
		57.4104	52.4348
		58.1672
	Number of values	8	7
	Thickness of Compact Wall (um)				Thickness of Compact Wall (um)
		Raw value			Statistics (Hdac3tko vs. CTL)
		CTL (E12.5)	Hdac3tko (E12.5)
		1.16802	0.920349		Unpaired t test
		1.10266	0.627244		P value	0.0429521
		1.11819	1.03173		P value summary	*
		0.718107	0.600865		Significantly different (P < 0.05)?	Yes
		0.515864	0.480692		One- or two-tailed P value?	Two-tailed
		0.797831	0.515864		t, df	t=2.24308508691164, df=13
		1.31897	0.762072
		1.26035
	Number of values	8	7
Fig. 1b
	Tra								Com
	% of BrdU+ CMs				% of BrdU+ CMs				% of BrdU+ CMs				% of BrdU+ CMs
		Raw value			Statistics (Hdac3tko vs. CTL)					Raw value			Statistics (Hdac3tko vs. CTL)
		CTL (E12.5)	Hdac3tko (E12.5)							CTL (E12.5)	Hdac3tko (E12.5)
		52.3643	38.7978							60.3478	39.0244
		53.5893	44.5783		Unpaired t test					57.4751	41.1616		Unpaired t test
		60.8871	22.0503		P value	0.00400848				51.1041	42.9439		P value	0.028052
		52.7344	26.3914		P value summary	**				51.1182	48.4461		P value summary	*
		48.1328	34.2014		Significantly different (P < 0.05)?	Yes				47.6667	39.1967		Significantly different (P < 0.05)?	Yes
		40.3005	28.9199		One- or two-tailed P value?	Two-tailed				52.2996	35.2542		One- or two-tailed P value?	Two-tailed
		30.0971	19.0207		t, df	t=3.48756925035367, df=13				40.6199	46.4012		t, df	t=2.47156501002029, df=13
		42.3586								38.4319
	Number of values	8	7						Number of values	8	7
	Tra								Com
	% of p-H3+ CMs				% of p-H3+ CMs				% of p-H3+ CMs				% of p-H3+ CMs
		Raw value			Statistics (Hdac3tko vs. CTL)					Raw value			Statistics (Hdac3tko vs. CTL)
		CTL (E12.5)	Hdac3tko (E12.5)							CTL (E12.5)	Hdac3tko (E12.5)
		0.882353	0.879765		Unpaired t test					0.862069	0.893997		Unpaired t test
		0.874936	0.629496		P value	0.0229322				0.814111	0.942408		P value	0.0318751
		0.909091	0.3367		P value summary	*				1.04987	0.71066		P value summary	*
		0.760234	0.645161		Significantly different (P < 0.05)?	Yes				1.01124	0.794913		Significantly different (P < 0.05)?	Yes
		0.784656	0.454545		One- or two-tailed P value?	Two-tailed				1.24275	0.615385		One- or two-tailed P value?	Two-tailed
		0.666667	0.571429		t, df	t=2.68406297451723, df=10				0.88	0.601504		t, df	t=2.49210378830482, df=10
	Number of values	6	6						Number of values	6	6

## Sheet: Fig. 2
Fig. 2d					Fig. 2h
	BMP10+ CM gene expression					Relative Gene Expression
	Statistics (Hdac3tko vs. CTL)						Raw value
							Col1a1		Col1a2		Col2a1		Col3a1		P4ha3
	Egr1						CTL (E11.5)	Hdac3tko (E11.5)	CTL (E11.5)	Hdac3tko (E11.5)	CTL (E11.5)	Hdac3tko (E11.5)	CTL (E11.5)	Hdac3tko (E11.5)	CTL (E11.5)	Hdac3tko (E11.5)
	Unpaired t test						1.0066	0.8668	1.104	0.4587	1.1418	0.5629	1.0546	0.9078	0.648	0.3172
	P value	1.83e-30					1.1996	0.6573	1.1573	0.5832	1.0207	0.4972	0.7325	0.6204	1.0178	0.3911
	Significantly different (P < 0.05)?	Yes					0.795	0.7071	0.9138	0.516	0.9922	0.6436	0.9043	0.809	1.1912	0.3272
	One- or two-tailed P value?	Two-tailed					1.0416	0.7422	0.8565	0.6143	0.8648	0.9119	1.3453	0.6923	1.309	0.718
	t, df	t=11.55, df=4742					0.5676	0.9407	0.8733	0.6731	0.9332	0.5982	0.9004	0.7271	0.9724	0.4926
							1.2847	0.6589	1.0172	0.3342	1.0167	0.399	0.9257	0.4614
							0.9092	0.8305	0.8421	0.7017	0.9187	0.9075	0.996	0.3761
	Eef1a2						1.5083	0.7061	1.3368	0.6782	1.1473	0.6938	1.2046	0.5973
	Unpaired t test
	P value	1.256e-33				Number of values	8	8	8	8	8	8	8	8	5	5
	Significantly different (P < 0.05)?	Yes
	One- or two-tailed P value?	Two-tailed				Relative Gene Expression
	t, df	t=12.18, df=4742				Statistics (Hdac3tko vs. CTL)
						Col1a1		Col1a2		Col2a1		Col3a1		P4ha3
						Unpaired t test		Unpaired t test		Unpaired t test		Unpaired t test		Mann Whitney test
	Raw value					P value	0.0257	P value	4.8582e-05	P value	0.000295098	P value	0.00158808	P value	0.0159
						P value summary	*	P value summary	****	P value summary	***	P value summary	**	Exact or approximate P value?	Exact
	cell_index	Egr1	Eef1a2			Significantly different (P < 0.05)?	Yes	Significantly different (P < 0.05)?	Yes	Significantly different (P < 0.05)?	Yes	Significantly different (P < 0.05)?	Yes	P value summary	*
	AAACCCACAGCTGTAT-Hdac3-KO-1	0	0			One- or two-tailed P value?	Two-tailed	One- or two-tailed P value?	Two-tailed	One- or two-tailed P value?	Two-tailed	One- or two-tailed P value?	Two-tailed	Significantly different (P < 0.05)?	Yes
	AAACCCAGTCGTGATT-Hdac3-KO-1	0.73681	0.43478			t, df	t=2.496, df=14	t, df	t=5.769, df=14	t, df	t=4.777, df=14	t, df	t=3.904, df=14	One- or two-tailed P value?	Two-tailed
	AAACGAACAATTGCTG-Hdac3-KO-1	0.44841	0.44841											Sum of ranks in column A,B	39 , 16
	AAACGAAGTGTCTTAG-Hdac3-KO-1	0	0											Mann-Whitney U	1
	AAACGCTTCACCACAA-Hdac3-KO-1	0	0
	AAAGAACGTTTGGCTA-Hdac3-KO-1	0	0.36349
	AAAGGATAGGCCGCTT-Hdac3-KO-1	1.76857	0
	AAAGGTAAGTGACACG-Hdac3-KO-1	0	1.71529
	AAAGTCCGTCCGAAAG-Hdac3-KO-1	0.37836	0
	AAAGTGAAGACCAAGC-Hdac3-KO-1	0	0
	AAATGGATCACGAACT-Hdac3-KO-1	1.18604	0
	AACAAGACATGGCCAC-Hdac3-KO-1	0	0
	AACACACAGTGATAAC-Hdac3-KO-1	0.64288	0
	AACACACCAACCACGC-Hdac3-KO-1	0.85189	0
	AACACACTCGAACCAT-Hdac3-KO-1	0	0
	AACAGGGGTAGGTGCA-Hdac3-KO-1	1.99691	1.43106
	AACAGGGGTCCATACA-Hdac3-KO-1	0.68805	0
	AACAGGGGTGATGAAT-Hdac3-KO-1	0	1.27523
	AACAGGGGTGCCAAGA-Hdac3-KO-1	0	0
	AACCTGACAGAACTAA-Hdac3-KO-1	0.42582	0
	AACCTGAGTACTTCCC-Hdac3-KO-1	0	0.33492
	AACCTTTAGGATGCGT-Hdac3-KO-1	0	0
	AACCTTTTCGGAGTAG-Hdac3-KO-1	0.68408	0
	AACGAAATCCTCAGGG-Hdac3-KO-1	0	0
	AACGGGAGTGGAAATT-Hdac3-KO-1	0.55139	0
	AACGGGAGTGGTTCTA-Hdac3-KO-1	0.96386	0
	AACGTCACAGGACGAT-Hdac3-KO-1	0.32618	0.76872
	AACTTCTAGATGCTGG-Hdac3-KO-1	0	0.32882
	AAGAACACATGAGTAA-Hdac3-KO-1	0	0
	AAGACAACAAAGGAGA-Hdac3-KO-1	0	0
	AAGACTCGTTCCGCTT-Hdac3-KO-1	0	0
	AAGCCATAGTTGAAGT-Hdac3-KO-1	0	0
	AAGCCATGTAGGCTGA-Hdac3-KO-1	1.38471	0.55871
	AAGGAATCATGACTCA-Hdac3-KO-1	0.39663	0
	AAGGAATGTCGGAAAC-Hdac3-KO-1	0	0
	AAGGTAAGTTAACCTG-Hdac3-KO-1	0.8842	0.5368
	AAGTACCTCCCGAGTG-Hdac3-KO-1	1.56712	0
	AAGTGAAAGTTCTCTT-Hdac3-KO-1	0	0
	AATAGAGTCCCGAGAC-Hdac3-KO-1	0	0
	AATCGTGGTAGATTAG-Hdac3-KO-1	0	0
	AATCGTGGTGATTCAC-Hdac3-KO-1	0	0
	AATCGTGTCGACTCCT-Hdac3-KO-1	0	0
	AATGACCCAAATGCGG-Hdac3-KO-1	0.36345	0
	AATGCCAAGCTAATGA-Hdac3-KO-1	0	0.44758
	AATGCCATCACTAGCA-Hdac3-KO-1	1.00462	0.25346
	AATGGAATCCGCAACG-Hdac3-KO-1	0	0.48787
	AATTTCCGTGCCTTTC-Hdac3-KO-1	0	0
	ACAACCAAGAGCTTTC-Hdac3-KO-1	0	0
	ACAACCACAGCGCTTG-Hdac3-KO-1	1.29078	0
	ACAACCATCCTTGAAG-Hdac3-KO-1	0.64133	0
	ACACCAACAACGGTAG-Hdac3-KO-1	1.03945	0
	ACACGCGGTCGCCTAG-Hdac3-KO-1	0	0.89095
	ACACTGAAGTCGTTAC-Hdac3-KO-1	0.53308	0.53308
	ACAGAAAGTAGATGTA-Hdac3-KO-1	0	0.37149
	ACAGCCGCAACTTGCA-Hdac3-KO-1	0	0
	ACAGCCGTCCCTCGAT-Hdac3-KO-1	0.72084	0
	ACATCCCCAGTTACCA-Hdac3-KO-1	0	0
	ACATCGACAGAAGTGC-Hdac3-KO-1	0	0
	ACATCGAGTGACTCGC-Hdac3-KO-1	0	0
	ACATTTCCAAGATGTA-Hdac3-KO-1	0	0.54392
	ACCAAACGTACGTAGG-Hdac3-KO-1	0	0
	ACCAAACGTGTGATGG-Hdac3-KO-1	0.40405	0
	ACCATTTTCCAATCTT-Hdac3-KO-1	0	0
	ACCATTTTCGTAGAGG-Hdac3-KO-1	0.94779	0
	ACCCAAAGTTTGAAAG-Hdac3-KO-1	0	1.15655
	ACCCTCAGTGTTAGCT-Hdac3-KO-1	0	0
	ACCGTTCGTCTAACTG-Hdac3-KO-1	0	0.85096
	ACCTACCTCATGCATG-Hdac3-KO-1	0	0
	ACGATGTCAAGCCATT-Hdac3-KO-1	0.45839	0
	ACGCACGGTCCTTGTC-Hdac3-KO-1	0	0
	ACGGTTATCAGTCATG-Hdac3-KO-1	0	0
	ACGTAACTCTAGCAAC-Hdac3-KO-1	0	0.73491
	ACGTAGTCATCGGTTA-Hdac3-KO-1	0.48027	0
	ACTACGATCTGCGGCA-Hdac3-KO-1	0	0.99864
	ACTATCTGTGCAGATG-Hdac3-KO-1	0	0
	ACTATTCCAGTTTCAG-Hdac3-KO-1	0	0
	ACTCCCAGTAGTGGCA-Hdac3-KO-1	0.84281	0.50769
	ACTCCCATCGTGCTCT-Hdac3-KO-1	0	0
	ACTCCCATCTCTGGTC-Hdac3-KO-1	0	0
	ACTGATGTCCATACAG-Hdac3-KO-1	0.87927	0
	ACTGTCCCAACTGATC-Hdac3-KO-1	0	1.26775
	ACTGTCCGTTCTTGTT-Hdac3-KO-1	2.13268	0
	ACTGTGAAGTCGCCAC-Hdac3-KO-1	0.7602	0
	ACTTATCAGACCTGGA-Hdac3-KO-1	0	0.94365
	ACTTCCGCAACTCATG-Hdac3-KO-1	0.78743	0
	ACTTCGCAGCCGTAAG-Hdac3-KO-1	0	0
	ACTTCGCCACTGAATC-Hdac3-KO-1	2.2373	0
	ACTTCGCGTACTTGTG-Hdac3-KO-1	0	0
	ACTTTGTCATGCGTGC-Hdac3-KO-1	0	0
	AGAACAACAAGAGATT-Hdac3-KO-1	0	0.39645
	AGAACAACAAGTCGTT-Hdac3-KO-1	0	0
	AGAAGCGAGAAGATCT-Hdac3-KO-1	0.64056	0
	AGAAGTACACAATGAA-Hdac3-KO-1	2.26346	1.49212
	AGAAGTAGTCTGCAAT-Hdac3-KO-1	0	1.59201
	AGACAAATCACGAGGA-Hdac3-KO-1	0	1.49747
	AGACAGGTCATCTCTA-Hdac3-KO-1	0	0
	AGACCCGCATGAAAGT-Hdac3-KO-1	0	0.32951
	AGACCCGGTCCTATAG-Hdac3-KO-1	0	0
	AGAGAATAGACTTAAG-Hdac3-KO-1	1.1798	0.2482
	AGAGAATAGCGCCTTG-Hdac3-KO-1	1.07	0.49376
	AGAGAGCCAAGTGCAG-Hdac3-KO-1	0.77104	0
	AGAGAGCCAATGAGCG-Hdac3-KO-1	0	0
	AGAGCCCGTAGCGTTT-Hdac3-KO-1	0	0
	AGAGCCCGTTCGTTCC-Hdac3-KO-1	1.29771	0
	AGATAGATCAAGGCTT-Hdac3-KO-1	0	0
	AGATAGATCACCTGGG-Hdac3-KO-1	2.97806	0.86771
	AGATCCACACTGGACC-Hdac3-KO-1	0.98689	0
	AGATCGTGTGGTCTGC-Hdac3-KO-1	0.39564	0
	AGCCAATGTAGCGAGT-Hdac3-KO-1	0	1.22942
	AGCCAGCCAGTTTGGT-Hdac3-KO-1	0	0
	AGCGATTAGGCGTCCT-Hdac3-KO-1	0.92993	0.41307
	AGCGATTAGTTAACGA-Hdac3-KO-1	0	0
	AGCGATTCACTGCATA-Hdac3-KO-1	0.51243	0.69516
	AGCGCCATCACACCCT-Hdac3-KO-1	0	0
	AGCGCTGTCTCTAAGG-Hdac3-KO-1	0	0
	AGCGTATCACACCTGG-Hdac3-KO-1	0	0
	AGCTACAGTATGAGAT-Hdac3-KO-1	0.925	0
	AGCTCAATCTAAGAAG-Hdac3-KO-1	0.42242	0
	AGCTTCCCAAGGGCAT-Hdac3-KO-1	0.53701	0.53701
	AGCTTCCGTCGTTATG-Hdac3-KO-1	0	0
	AGGAATAAGTAGTGCG-Hdac3-KO-1	0	0
	AGGAATACACTGCACG-Hdac3-KO-1	0	0.44405
	AGGACTTAGCGTGTTT-Hdac3-KO-1	0.93189	0
	AGGACTTCACAAGCAG-Hdac3-KO-1	1.49591	0
	AGGACTTGTTAAGTCC-Hdac3-KO-1	1.4355	0.58803
	AGGATCTAGCTCGTGC-Hdac3-KO-1	0	0
	AGGCATTGTGACATCT-Hdac3-KO-1	0.65625	0
	AGGCCACCATCAGTGT-Hdac3-KO-1	0.82506	0
	AGGCTGCCATTCTGTT-Hdac3-KO-1	1.1289	0
	AGGGCCTCAACTGAAA-Hdac3-KO-1	0	0
	AGGTAGGTCGTCCATC-Hdac3-KO-1	1.62789	0
	AGGTTACCAAACTAGA-Hdac3-KO-1	0	0.97462
	AGGTTGTAGGCCACCT-Hdac3-KO-1	0.2219	0.40339
	AGTAACCCACTGATTG-Hdac3-KO-1	0.49331	0
	AGTACCAGTAGCACAG-Hdac3-KO-1	0.80021	0.4781
	AGTACTGGTAAGATCA-Hdac3-KO-1	0	0
	AGTACTGGTTCTCCAC-Hdac3-KO-1	0	0.63654
	AGTAGCTAGCTTCATG-Hdac3-KO-1	0.33509	0.58564
	AGTCAACGTGGGTTGA-Hdac3-KO-1	0	0
	AGTCACAAGATCACTC-Hdac3-KO-1	1.38705	0
	AGTCACACAGGTGACA-Hdac3-KO-1	1.06478	0.56536
	AGTCACAGTAGACTGG-Hdac3-KO-1	0	0
	AGTCACAGTCGCCACA-Hdac3-KO-1	0.86852	0
	AGTCATGAGCTGACTT-Hdac3-KO-1	0	0
	AGTCTCCCAACTCGAT-Hdac3-KO-1	0	0
	AGTGCCGCATTCTGTT-Hdac3-KO-1	2.40603	0
	AGTGTTGAGTTAGAAC-Hdac3-KO-1	0	0
	AGTTCCCAGCGTCTCG-Hdac3-KO-1	0	0
	AGTTCCCGTAGGCTGA-Hdac3-KO-1	0	0.29447
	AGTTCGACACTTGTGA-Hdac3-KO-1	0	0
	ATACCGAAGAATACAC-Hdac3-KO-1	0	0
	ATACCGACATGGAATA-Hdac3-KO-1	0	0
	ATACCGATCGCTGATA-Hdac3-KO-1	0	0
	ATACCTTCATGGAACG-Hdac3-KO-1	0	0
	ATACTTCGTCGAAACG-Hdac3-KO-1	1.04829	0
	ATAGACCTCTTTGCTA-Hdac3-KO-1	0	0.61997
	ATATCCTCATGTCGTA-Hdac3-KO-1	0	0.7902
	ATCACGACATCTTTCA-Hdac3-KO-1	0	0
	ATCACGATCTACAGGT-Hdac3-KO-1	0.32533	0
	ATCACTTGTCAGTCCG-Hdac3-KO-1	1.03037	0
	ATCCACCAGGTTCTAC-Hdac3-KO-1	1.68519	0
	ATCCACCTCTCTGAGA-Hdac3-KO-1	0	0.39879
	ATCCATTTCGCGTGAC-Hdac3-KO-1	0	0
	ATCCCTGAGATGCCGA-Hdac3-KO-1	0.75983	0.61704
	ATCCCTGAGGTGCATG-Hdac3-KO-1	0	0
	ATCGGATAGCCACTCG-Hdac3-KO-1	0	0
	ATCGGATTCCCATAGA-Hdac3-KO-1	0	0
	ATCGGATTCTCGTGGG-Hdac3-KO-1	0	0
	ATCGGCGGTTGCCGAC-Hdac3-KO-1	0	0.25386
	ATCTCTAAGATGGTAT-Hdac3-KO-1	0.92854	1.40159
	ATCTCTACAAAGACGC-Hdac3-KO-1	0.41845	0.71255
	ATCTTCACAGACAAAT-Hdac3-KO-1	0	0.50747
	ATGAAAGGTACGACTT-Hdac3-KO-1	0	0
	ATGACCAAGAACTTCC-Hdac3-KO-1	0	0.31204
	ATGACCAGTAGTCGTT-Hdac3-KO-1	0.92995	0.92995
	ATGAGTCCAAACCACT-Hdac3-KO-1	1.73234	1.14675
	ATGCATGCAGCTGTAT-Hdac3-KO-1	0	0.96468
	ATGCATGCAGTGTATC-Hdac3-KO-1	0	0
	ATGCCTCTCAAGGAGC-Hdac3-KO-1	0	0
	ATGGATCAGTTAGAAC-Hdac3-KO-1	0	0
	ATGGGAGAGGAACTCG-Hdac3-KO-1	0.56579	0
	ATGGGAGGTTAGGAGC-Hdac3-KO-1	0	0
	ATGGGAGTCGTCTACC-Hdac3-KO-1	0	0
	ATTACCTAGTTGTACC-Hdac3-KO-1	1.14091	0
	ATTACCTGTTCTAACG-Hdac3-KO-1	0.5067	0
	ATTACTCTCCCAAGTA-Hdac3-KO-1	0	0
	ATTATCCTCCTTCACG-Hdac3-KO-1	0	0
	ATTCACTAGAGCTGAC-Hdac3-KO-1	1.37006	0
	ATTCACTGTCCCTCAT-Hdac3-KO-1	1.64999	0
	ATTCACTGTGGGTTGA-Hdac3-KO-1	2.48218	0
	ATTCAGGAGATAACAC-Hdac3-KO-1	1.51454	0.53618
	ATTCAGGCAAGAGCTG-Hdac3-KO-1	0	0
	ATTCCATGTCAAAGTA-Hdac3-KO-1	0	1.18576
	ATTCCCGCAAGCAGGT-Hdac3-KO-1	1.71814	0
	ATTCCCGGTAACAAGT-Hdac3-KO-1	1.52007	0
	ATTCCCGGTAGTCACT-Hdac3-KO-1	0	0
	ATTCCCGTCGCTGATA-Hdac3-KO-1	0	0
	ATTCCTACACCAATTG-Hdac3-KO-1	0	0.89807
	ATTCCTAGTGTTCCTC-Hdac3-KO-1	1.61994	0
	ATTCTACCAAATACGA-Hdac3-KO-1	0.32163	0
	ATTGGGTAGATTGATG-Hdac3-KO-1	0	0
	ATTGGGTCACGCGTGT-Hdac3-KO-1	0	0
	ATTGGGTGTGCCCAGT-Hdac3-KO-1	0	0
	ATTGTTCGTTCGTGCG-Hdac3-KO-1	0	0
	ATTTCACGTGCTTCAA-Hdac3-KO-1	2.37071	0.67829
	ATTTCACTCAGAGCAG-Hdac3-KO-1	0.39785	0.39785
	ATTTCTGCACACGCCA-Hdac3-KO-1	0	0
	CAAAGAATCCCATTTA-Hdac3-KO-1	0.67564	0.27897
	CAACAACAGCACCGTC-Hdac3-KO-1	0	0.63935
	CAACAACCAGGTGAGT-Hdac3-KO-1	0	0
	CAACAGTGTAGGGTAC-Hdac3-KO-1	0	0
	CAACCAATCGGCTGTG-Hdac3-KO-1	0	0
	CAACGGCGTACCTAAC-Hdac3-KO-1	0	0
	CAACGGCGTGGTCAAG-Hdac3-KO-1	0	0
	CAAGAGGGTCAAGTTC-Hdac3-KO-1	1.21411	0
	CAAGAGGGTGAACCGA-Hdac3-KO-1	1.16556	0
	CAAGAGGGTGTTGACT-Hdac3-KO-1	0	0
	CAAGGGACACGACTAT-Hdac3-KO-1	0	0
	CAAGGGAGTACCAATC-Hdac3-KO-1	0	0.24615
	CAATGACGTTCCGCTT-Hdac3-KO-1	0	0
	CACAACACAGTTTCGA-Hdac3-KO-1	0	0.40107
	CACAGGCGTCTGCATA-Hdac3-KO-1	0	0
	CACCAAAAGAATTCAG-Hdac3-KO-1	0	0
	CACGGGTTCCCTCATG-Hdac3-KO-1	2.11292	0
	CACGTGGAGAAACTAC-Hdac3-KO-1	0	0
	CACTAAGCACACCTTC-Hdac3-KO-1	0	0
	CACTAAGGTCCAAAGG-Hdac3-KO-1	0	0
	CACTGAAGTGAGATAT-Hdac3-KO-1	0	0.33147
	CACTGTCAGGTGAGCT-Hdac3-KO-1	0	0
	CACTGTCAGTTATGGA-Hdac3-KO-1	0	0
	CACTTCGCATGACTAC-Hdac3-KO-1	0.94705	0
	CACTTCGGTGGGTTGA-Hdac3-KO-1	0	0
	CAGAGCCCAACTCCAA-Hdac3-KO-1	0	0
	CAGATACCATAGATGA-Hdac3-KO-1	0.66004	1.05423
	CAGATACGTGAGAACC-Hdac3-KO-1	0	0
	CAGATCAAGAATTGCA-Hdac3-KO-1	0	0
	CAGATCAGTAACGGTG-Hdac3-KO-1	0	0
	CAGATTGCATAGACTC-Hdac3-KO-1	0	0
	CAGCACGCATCCCGTT-Hdac3-KO-1	0	0
	CAGCCAGAGTGATAGT-Hdac3-KO-1	1.30726	1.02868
	CAGGCCAGTTCTCCTG-Hdac3-KO-1	0	0
	CAGGGCTAGGTTGGAC-Hdac3-KO-1	0.4659	0.78249
	CAGGGCTCAGCGTTTA-Hdac3-KO-1	0	0
	CAGGGCTGTTGCATAC-Hdac3-KO-1	0	0.75684
	CAGGTATAGAGGTTAT-Hdac3-KO-1	1.18454	0
	CAGTGCGCATCCGGTG-Hdac3-KO-1	0	0
	CAGTGCGGTCTTTATC-Hdac3-KO-1	0.45001	0.45001
	CAGTTCCGTATTCTCT-Hdac3-KO-1	0	0
	CATACCCTCCTGGGTG-Hdac3-KO-1	0	0
	CATACTTAGTTCGCAT-Hdac3-KO-1	0.384	0
	CATACTTTCGCCGAAC-Hdac3-KO-1	0	0
	CATCAAGTCTTTGATC-Hdac3-KO-1	0	0
	CATCCACCAGCAGTAG-Hdac3-KO-1	2.13323	0
	CATCCGTAGAATCGTA-Hdac3-KO-1	0.44762	0
	CATCCGTGTCAAAGCG-Hdac3-KO-1	0	1.11658
	CATCGCTAGGAGTACC-Hdac3-KO-1	0	0
	CATCGCTCATGAGGGT-Hdac3-KO-1	0	0
	CATCGTCGTTGTTTGG-Hdac3-KO-1	0	0.39599
	CATGAGTGTGTCACAT-Hdac3-KO-1	0	0
	CATGCGGAGAGCATAT-Hdac3-KO-1	0	0
	CATGCTCCACCTCAGG-Hdac3-KO-1	0.99078	0
	CATGGATGTGGCTAGA-Hdac3-KO-1	0	0.3595
	CATGGTACAACTGTGT-Hdac3-KO-1	0	0
	CATGGTAGTTAGTTCG-Hdac3-KO-1	1.4483	0
	CATGGTATCTCCATAT-Hdac3-KO-1	0	0
	CATTCATTCTGGGCAC-Hdac3-KO-1	1.58898	0
	CATTGAGCAGGGAGAG-Hdac3-KO-1	0	0
	CATTGAGGTCTACAGT-Hdac3-KO-1	0	0
	CATTGCCGTTCAAGTC-Hdac3-KO-1	0	0.27299
	CATTGCCTCACGTAGT-Hdac3-KO-1	0	0
	CATTTCAGTTGTACGT-Hdac3-KO-1	1.00845	0
	CCAAGCGGTTATGTGC-Hdac3-KO-1	2.64051	0
	CCAAGCGTCCGATTAG-Hdac3-KO-1	0	0
	CCAATGAGTGAACGGT-Hdac3-KO-1	0.35485	0.82325
	CCACAAACACACGTGC-Hdac3-KO-1	1.94397	0
	CCACACTCATGTGACT-Hdac3-KO-1	0.36857	0
	CCACGAGCACGCACCA-Hdac3-KO-1	0.4765	0
	CCACGAGGTCCGCAGT-Hdac3-KO-1	0.31111	0.31111
	CCACTTGCATGACCCG-Hdac3-KO-1	0.62495	0.36052
	CCCATTGTCCTCCACA-Hdac3-KO-1	1.56787	0
	CCCTCAAGTCCACAGC-Hdac3-KO-1	0	0
	CCCTCTCAGCACTCAT-Hdac3-KO-1	1.51268	0
	CCCTCTCCAAGATGGC-Hdac3-KO-1	0	0
	CCCTGATCATCTGTTT-Hdac3-KO-1	0	0.449
	CCGAACGAGGCATTTC-Hdac3-KO-1	0.57579	0
	CCGAACGAGGGTTTCT-Hdac3-KO-1	1.50681	0
	CCGAACGCAGGCTACC-Hdac3-KO-1	0	0
	CCGAACGTCACCTGTC-Hdac3-KO-1	0	0.87912
	CCGAACGTCACTACTT-Hdac3-KO-1	0.96414	0.34049
	CCGATGGGTCACTCTC-Hdac3-KO-1	0	0.57283
	CCGCAAGGTTGTAAAG-Hdac3-KO-1	0	1.06795
	CCGGACAAGAATTTGG-Hdac3-KO-1	0	0
	CCGGGTATCGCTGTCT-Hdac3-KO-1	0	0.28677
	CCGGTAGAGAAAGTCT-Hdac3-KO-1	0.53695	0.72569
	CCGGTAGCAAGGAGTC-Hdac3-KO-1	0	0
	CCGGTAGTCACATCAG-Hdac3-KO-1	0.75587	0.9911
	CCGGTAGTCGACCCAG-Hdac3-KO-1	0	0
	CCGGTGACAGGTCAAG-Hdac3-KO-1	1.22577	0
	CCGTAGGGTGCCCAGT-Hdac3-KO-1	0	0
	CCGTAGGGTTTGGGTT-Hdac3-KO-1	0.45496	0
	CCGTTCAGTATCCCTC-Hdac3-KO-1	0	0.48226
	CCTAACCAGTGCAGCA-Hdac3-KO-1	0	0
	CCTAAGATCAACCTCC-Hdac3-KO-1	0	0
	CCTACGTCACGAAAGC-Hdac3-KO-1	2.28148	0
	CCTCAACGTGTTCGTA-Hdac3-KO-1	0	0
	CCTCAACTCCCGTAAA-Hdac3-KO-1	1.14994	0
	CCTCATGAGAGGCCAT-Hdac3-KO-1	0	0.41364
	CCTCATGTCAGCTTCC-Hdac3-KO-1	1.23658	0.39795
	CCTCCAAAGACTTCGT-Hdac3-KO-1	0	0
	CCTCCTCGTGACCGAA-Hdac3-KO-1	1.49289	0.71049
	CCTCCTCTCTAGATCG-Hdac3-KO-1	0.47935	0
	CCTCTCCGTGAGATAT-Hdac3-KO-1	0	0
	CCTCTCCTCGACCCAG-Hdac3-KO-1	0	0.43551
	CCTTCAGCAGATCACT-Hdac3-KO-1	0	0.62953
	CCTTCAGGTGGGCTCT-Hdac3-KO-1	0.72251	0
	CGAAGTTAGGCTTCCG-Hdac3-KO-1	0	0
	CGAAGTTAGTAAGCAT-Hdac3-KO-1	0	0.39368
	CGAAGTTGTTAGCTAC-Hdac3-KO-1	0	0
	CGAATTGAGAAAGCGA-Hdac3-KO-1	0.9131	0
	CGAATTGTCCATATGG-Hdac3-KO-1	0.77371	0
	CGACAGCTCCGACAGC-Hdac3-KO-1	0	0
	CGAGGCTGTTATCTTC-Hdac3-KO-1	0.28979	0
	CGAGGCTTCTTGCAAG-Hdac3-KO-1	0	0
	CGAGTGCCAGTCAGAG-Hdac3-KO-1	0	0
	CGAGTGCTCTGGACCG-Hdac3-KO-1	0	0
	CGCAGGTCACGCACCA-Hdac3-KO-1	0.45557	0
	CGCATAAGTTGCTCCT-Hdac3-KO-1	0	0
	CGCATAATCTACTGAG-Hdac3-KO-1	0	0.54836
	CGCCAGATCCGCAACG-Hdac3-KO-1	0	0
	CGCGTGACATGGATCT-Hdac3-KO-1	0	0
	CGGAACCGTAAGGAGA-Hdac3-KO-1	0	0
	CGGAATTGTACGCTTA-Hdac3-KO-1	0	0
	CGGAGAAGTGGAGAAA-Hdac3-KO-1	0	0
	CGGGACTAGACGATAT-Hdac3-KO-1	0	0
	CGGGACTGTCACCGAC-Hdac3-KO-1	0	0
	CGGGTCATCCATCAGA-Hdac3-KO-1	0.84647	0
	CGGGTCATCTAACACG-Hdac3-KO-1	0	0
	CGTAGTAAGCGTACAG-Hdac3-KO-1	0	0
	CGTGAATCAGTGTACT-Hdac3-KO-1	0	0.63615
	CGTGAATGTATACCCA-Hdac3-KO-1	0	1.69343
	CGTGAATGTCCAACGC-Hdac3-KO-1	0	0
	CGTGATAGTCATCTAG-Hdac3-KO-1	0	0
	CGTGATAGTTTGTGGT-Hdac3-KO-1	0	0
	CGTGCTTTCCTTGAAG-Hdac3-KO-1	1.25269	1.25269
	CGTTAGAGTAGACGGT-Hdac3-KO-1	0.57907	0
	CGTTCTGCATGCTGCG-Hdac3-KO-1	0	0
	CTAACTTGTCTGTTAG-Hdac3-KO-1	0.33576	0
	CTAAGTGAGTTCCAGT-Hdac3-KO-1	0	0
	CTAAGTGGTACAGGTG-Hdac3-KO-1	0	0
	CTACAGATCGTGGCTG-Hdac3-KO-1	0	0
	CTACATTCACATAACC-Hdac3-KO-1	0	0
	CTACCCACATAGATGA-Hdac3-KO-1	0	0
	CTACCCATCTAGGCAT-Hdac3-KO-1	0	0
	CTACCTGCAAGTGATA-Hdac3-KO-1	0	0
	CTACTATTCATCGGGC-Hdac3-KO-1	0	0
	CTATCCGGTCCGAAAG-Hdac3-KO-1	0	0
	CTATCTATCTGGACCG-Hdac3-KO-1	0.26709	0.26709
	CTCAAGACACTTGTCC-Hdac3-KO-1	0.27585	0.27585
	CTCAAGAGTTTCCCAC-Hdac3-KO-1	0	0
	CTCAATTAGCGAGGAG-Hdac3-KO-1	0	0.53028
	CTCAATTAGTCGGGAT-Hdac3-KO-1	0	0
	CTCAATTGTCTTAGTG-Hdac3-KO-1	1.233	0
	CTCACTGAGTGTGTTC-Hdac3-KO-1	1.79411	0
	CTCACTGCATTGTAGC-Hdac3-KO-1	0	0
	CTCACTGGTTGCGGCT-Hdac3-KO-1	0	0.66386
	CTCAGGGCATGGCCAC-Hdac3-KO-1	0.5423	0.89196
	CTCATCGCATAGAATG-Hdac3-KO-1	0	0
	CTCATCGGTGTTATCG-Hdac3-KO-1	1.33395	0.75066
	CTCATCGGTTCTTAGG-Hdac3-KO-1	0.62547	0.36086
	CTCATGCTCTAAACGC-Hdac3-KO-1	2.92825	1.59578
	CTCATGCTCTATCGCC-Hdac3-KO-1	1.47908	0
	CTCATGCTCTCGAGTA-Hdac3-KO-1	0	0
	CTCATTAAGCTACAAA-Hdac3-KO-1	0	0
	CTCATTAGTAGGACTG-Hdac3-KO-1	1.42648	0
	CTCCACAAGCGTGCCT-Hdac3-KO-1	1.24804	0.60313
	CTCCATGAGCTCGAAG-Hdac3-KO-1	1.22111	0.46859
	CTCCATGCACCCTGTT-Hdac3-KO-1	0.25683	0
	CTCCCAATCAGAACCT-Hdac3-KO-1	0	0
	CTCCCTCAGCAAGCCA-Hdac3-KO-1	1.32897	0.44175
	CTCCTCCAGACGAAGA-Hdac3-KO-1	0	0
	CTCCTCCTCCTCTAAT-Hdac3-KO-1	1.43978	0
	CTCCTCCTCGAAGCCC-Hdac3-KO-1	0	0
	CTCCTTTAGAAGTATC-Hdac3-KO-1	0	0
	CTCGAGGTCATCACAG-Hdac3-KO-1	2.29301	0
	CTGAATGCAATGTCAC-Hdac3-KO-1	0	0
	CTGAGGCGTAGAATGT-Hdac3-KO-1	0	0.74694
	CTGAGGCGTAGTGCGA-Hdac3-KO-1	0.88237	0
	CTGCAGGGTAGTCACT-Hdac3-KO-1	0	0
	CTGCATCTCATTTGTC-Hdac3-KO-1	2.0548	0
	CTGCCTATCCTATTGT-Hdac3-KO-1	0	0
	CTGCGAGGTTAGGACG-Hdac3-KO-1	0	0.3447
	CTGGACGCAATAGTGA-Hdac3-KO-1	0	0
	CTGTACCAGCACGTCC-Hdac3-KO-1	1.50745	0
	CTGTATTAGTAGTCAA-Hdac3-KO-1	0	0
	CTGTATTTCCTCTCTT-Hdac3-KO-1	0	0
	CTGTCGTAGGTGCCTC-Hdac3-KO-1	0	0
	CTGTGGGAGCGCATCC-Hdac3-KO-1	1.25787	0.8149
	CTTACCGCATAATGAG-Hdac3-KO-1	1.01708	1.16514
	CTTGATTTCCATTGGA-Hdac3-KO-1	0.48555	0.48555
	CTTTCAAAGGAACGCT-Hdac3-KO-1	0.32796	0
	CTTTCGGGTGAAGCGT-Hdac3-KO-1	0	0
	GAAACCTCACTGTTCC-Hdac3-KO-1	0	0
	GAAATGAGTCTAGGTT-Hdac3-KO-1	0	0.50164
	GAAATGAGTGTTGATC-Hdac3-KO-1	0	0
	GAAATGAGTTTCGTTT-Hdac3-KO-1	0.83342	0.83342
	GAACACTAGTTTCGGT-Hdac3-KO-1	0	0
	GAACACTCAGGTTCAT-Hdac3-KO-1	0	0
	GAACGTTGTGCCCAGT-Hdac3-KO-1	0	0
	GAACGTTTCACCTTAT-Hdac3-KO-1	0	0
	GAAGAATGTAAGATAC-Hdac3-KO-1	0	0.813
	GAAGCGAGTATGCGTT-Hdac3-KO-1	0	0
	GAAGGACAGTTACTCG-Hdac3-KO-1	1.95817	0.44038
	GAAGGGTGTAGTAAGT-Hdac3-KO-1	1.63231	0.6495
	GAATAGAAGCGTATAA-Hdac3-KO-1	0	0
	GAATCACGTACGAGCA-Hdac3-KO-1	0	0
	GAATCACTCCTGGTCT-Hdac3-KO-1	0	0
	GAATCGTCACCTAAAC-Hdac3-KO-1	0	0
	GACAGCCAGTTTAGGA-Hdac3-KO-1	1.52373	0
	GACAGCCCACCTGCGA-Hdac3-KO-1	0.87171	0.24545
	GACCAATTCGGTCACG-Hdac3-KO-1	0.26425	0
	GACCGTGTCCGTCAAA-Hdac3-KO-1	0	0
	GACCTTCTCTGCATGA-Hdac3-KO-1	1.87387	0
	GACGTTATCAATCGGT-Hdac3-KO-1	0	0.605
	GACTCAAGTGGACTAG-Hdac3-KO-1	0.47242	0
	GACTCTCGTGGTACAG-Hdac3-KO-1	0	0.36239
	GAGACCCAGTGAGGTC-Hdac3-KO-1	1.39252	0
	GAGACCCTCATATGGC-Hdac3-KO-1	0	0
	GAGAGGTCAAGACAAT-Hdac3-KO-1	0	0
	GAGAGGTCACAGCTGC-Hdac3-KO-1	0	0.93673
	GAGCCTGAGCCTCATA-Hdac3-KO-1	0.55504	0.55504
	GAGGCCTAGCGTCAGA-Hdac3-KO-1	0	0
	GAGGCCTCACCTTCCA-Hdac3-KO-1	0	0.51736
	GAGGGATCAAATCAAG-Hdac3-KO-1	0	1.3543
	GAGGGATGTGGCTCTG-Hdac3-KO-1	0	0
	GAGGGATTCTTACGTT-Hdac3-KO-1	2.38239	0
	GAGTCATCATAGTCAC-Hdac3-KO-1	0	0.82971
	GAGTCTAGTGTATTGC-Hdac3-KO-1	1.01152	0
	GAGTGAGAGCAAACAT-Hdac3-KO-1	2.82774	0
	GAGTGAGGTGACTAAA-Hdac3-KO-1	0	0
	GAGTGAGGTTAGCGGA-Hdac3-KO-1	0	0.50763
	GAGTTGTCACTGTCGG-Hdac3-KO-1	0	0
	GAGTTTGCATCAGCTA-Hdac3-KO-1	1.45246	0
	GAGTTTGGTCCAGCCA-Hdac3-KO-1	0.28815	0
	GATCACACAAGCCATT-Hdac3-KO-1	0	0
	GATCACACACAGAAGC-Hdac3-KO-1	2.15658	0
	GATCAGTAGACGTCCC-Hdac3-KO-1	0	0
	GATCAGTTCACCATAG-Hdac3-KO-1	0.7467	0
	GATCATGAGACTCGAG-Hdac3-KO-1	1.30832	0
	GATGACTCACACCTAA-Hdac3-KO-1	0	0
	GATGACTGTCGTACAT-Hdac3-KO-1	0	0
	GATGACTTCGTCTAAG-Hdac3-KO-1	0	0
	GATGAGGTCGGATTAC-Hdac3-KO-1	0	0
	GATGATCTCTGTGCGG-Hdac3-KO-1	0	0
	GATGCTAAGCCTGTGC-Hdac3-KO-1	1.33438	0
	GATGCTATCTACGCGG-Hdac3-KO-1	0.60472	0
	GATGGAGCAGGACTAG-Hdac3-KO-1	1.52401	0.46902
	GATGTTGAGGTACAAT-Hdac3-KO-1	0	0
	GATGTTGGTATGAAAC-Hdac3-KO-1	0	0
	GATTCGACAAGAGATT-Hdac3-KO-1	0	0
	GATTCTTAGTGATAGT-Hdac3-KO-1	0.47619	0.47619
	GATTGGTGTTTACTGG-Hdac3-KO-1	0	0
	GATTTCTTCCGATGCG-Hdac3-KO-1	1.50914	0
	GCAACCGTCGAACTCA-Hdac3-KO-1	1.37874	0.31571
	GCACATAGTTTACACG-Hdac3-KO-1	1.33636	0
	GCACGGTAGTGAACAT-Hdac3-KO-1	0	0
	GCACGGTGTACGGTTT-Hdac3-KO-1	0	0.37618
	GCACGTGAGCATCCTA-Hdac3-KO-1	0	0
	GCACGTGTCGCAGATT-Hdac3-KO-1	0	0
	GCAGCCAGTATGAAAC-Hdac3-KO-1	0	0
	GCAGCTGGTCGCTCGA-Hdac3-KO-1	0	0
	GCAGTTACACAAGGTG-Hdac3-KO-1	0	0
	GCATGATAGGACACTG-Hdac3-KO-1	0.41391	0
	GCATGATGTTCGAGCC-Hdac3-KO-1	0	0
	GCATGATTCTACGCGG-Hdac3-KO-1	0	0
	GCCAACGCAAAGAACT-Hdac3-KO-1	0	0
	GCCAGGTTCATGGAGG-Hdac3-KO-1	0	0
	GCCATGGCAATCAAGA-Hdac3-KO-1	0.96972	0.59807
	GCCCAGAAGACGCTCC-Hdac3-KO-1	1.88331	0
	GCCCAGAAGACTTCGT-Hdac3-KO-1	2.05696	0
	GCCCGAAGTATGCTTG-Hdac3-KO-1	0.47584	0
	GCCCGAATCATCTACT-Hdac3-KO-1	0	0
	GCCGTGAGTCAGTCGC-Hdac3-KO-1	0.37274	0
	GCGAGAAGTACGAGCA-Hdac3-KO-1	0	0
	GCGAGAATCCGCACGA-Hdac3-KO-1	0	0
	GCGATCGCAATAGGGC-Hdac3-KO-1	0	0
	GCGATCGGTTGAAGTA-Hdac3-KO-1	1.04283	0
	GCGGAAACATCGCTAA-Hdac3-KO-1	0	0
	GCGTGCACAAGTGACG-Hdac3-KO-1	0	0
	GCGTTTCGTCGCGTCA-Hdac3-KO-1	0	0.75886
	GCTACAATCAGCCCAG-Hdac3-KO-1	0	0
	GCTACCTTCGTCCTTG-Hdac3-KO-1	0	0
	GCTGCAGGTACTAGCT-Hdac3-KO-1	0	1.21877
	GGAACCCGTAGCGATG-Hdac3-KO-1	0	0
	GGAACCCTCCCATAAG-Hdac3-KO-1	1.21147	0.88172
	GGAAGTGGTAGGCTGA-Hdac3-KO-1	0	0.36454
	GGAATCTTCCGAGTGC-Hdac3-KO-1	0	0
	GGAATCTTCGCCTATC-Hdac3-KO-1	0	0
	GGACGTCTCCTAGCGG-Hdac3-KO-1	0.43256	0.43256
	GGAGAACTCCCGAATA-Hdac3-KO-1	0	0.59212
	GGAGATGAGACCTGGA-Hdac3-KO-1	0.47303	0
	GGAGATGTCCACCCTA-Hdac3-KO-1	0.74851	0
	GGAGCAAAGTGTTGAA-Hdac3-KO-1	0	0
	GGAGGATAGCGACCCT-Hdac3-KO-1	0.61921	0
	GGATCTACACTTGTCC-Hdac3-KO-1	0	0.50477
	GGATGTTCACATTACG-Hdac3-KO-1	0	1.48354
	GGATGTTCAGTATTCG-Hdac3-KO-1	0.98572	0
	GGCACGTTCGCGCTGA-Hdac3-KO-1	0	0
	GGCGTCACACAGTCAT-Hdac3-KO-1	0.54433	0
	GGCTGTGTCGTTAGAC-Hdac3-KO-1	0	0
	GGCTTGGAGGTATCTC-Hdac3-KO-1	0	0
	GGCTTTCGTCCTACGG-Hdac3-KO-1	1.25203	0
	GGGAAGTAGTCGCCCA-Hdac3-KO-1	1.84448	0
	GGGACTCAGTAACGTA-Hdac3-KO-1	1.49137	0
	GGGAGATAGGCAGGTT-Hdac3-KO-1	0	0
	GGGAGTAGTGGATTTC-Hdac3-KO-1	1.14969	1.67043
	GGGATCCAGCTGGTGA-Hdac3-KO-1	0	0
	GGGATCCCAGCCCAGT-Hdac3-KO-1	0	0
	GGGATGAGTCACCGAC-Hdac3-KO-1	0	0.77489
	GGGATGAGTGTCTCCT-Hdac3-KO-1	0	0
	GGGATGAGTGTGAATA-Hdac3-KO-1	0.48145	0
	GGGCGTTAGAAAGCGA-Hdac3-KO-1	0	0
	GGGCGTTGTCTCACGG-Hdac3-KO-1	0	0
	GGGCTACAGGCCCACT-Hdac3-KO-1	0.24369	0.24369
	GGGCTACTCTCGTCAC-Hdac3-KO-1	0.86487	0.86487
	GGGCTCAGTAGGGAGG-Hdac3-KO-1	0	0
	GGGCTCATCCTGTTAT-Hdac3-KO-1	0	0
	GGGTAGATCAAGCTTG-Hdac3-KO-1	0	0
	GGGTATTGTCTTTATC-Hdac3-KO-1	2.01659	0.96629
	GGGTATTTCCAAGCCG-Hdac3-KO-1	0	0
	GGGTCACGTCTGTTAG-Hdac3-KO-1	1.33789	0.87775
	GGGTCACTCGCTAATG-Hdac3-KO-1	0	0
	GGGTGAATCAGCCCAG-Hdac3-KO-1	0	0
	GGGTGAATCCCAAGCG-Hdac3-KO-1	0	0.46209
	GGGTGAATCGTGTTCC-Hdac3-KO-1	1.16767	0
	GGGTGTCAGCCGCACT-Hdac3-KO-1	0	0
	GGGTGTCAGTAACAGT-Hdac3-KO-1	0	0
	GGGTTATAGGCTCAAG-Hdac3-KO-1	0	0
	GGGTTTAAGAGCAGCT-Hdac3-KO-1	0	0
	GGTAACTCAAGTAGTA-Hdac3-KO-1	0	0
	GGTAACTGTCGAGCAA-Hdac3-KO-1	0	0
	GGTCTGGGTCAAGCCC-Hdac3-KO-1	1.51575	0
	GGTCTGGTCCGTAGTA-Hdac3-KO-1	0.93625	0
	GGTGAAGAGTTTCTTC-Hdac3-KO-1	0	0
	GGTGAAGCAGGCGTTC-Hdac3-KO-1	0	0.42464
	GGTGTCGTCAACTGGT-Hdac3-KO-1	0	0
	GGTGTCGTCTCTCCGA-Hdac3-KO-1	0	0.46674
	GGTGTTAGTGTATACC-Hdac3-KO-1	0	0
	GGTGTTATCAAGCCGC-Hdac3-KO-1	1.56908	0
	GGTGTTATCATGACAC-Hdac3-KO-1	0	0.5079
	GGTTAACGTGCATGAG-Hdac3-KO-1	0	0
	GGTTAACTCGAGTGGA-Hdac3-KO-1	0	0
	GGTTCTCAGGATCATA-Hdac3-KO-1	0	0.33256
	GGTTCTCCACCATTCC-Hdac3-KO-1	0.34796	0
	GGTTCTCGTGGCGTAA-Hdac3-KO-1	0	0
	GTAACACCAGCACAGA-Hdac3-KO-1	0	0
	GTAACACGTGTGTGGA-Hdac3-KO-1	0	0.31637
	GTAACCACACAATGAA-Hdac3-KO-1	0	0
	GTAATCGAGTCGAAAT-Hdac3-KO-1	0	0
	GTACAACAGATAGGGA-Hdac3-KO-1	0.91334	0.55751
	GTAGAGGTCCGTGTCT-Hdac3-KO-1	0	0
	GTAGAGGTCTGGTTGA-Hdac3-KO-1	0	0.54593
	GTAGCTACATTAGGAA-Hdac3-KO-1	0	0
	GTAGGAGAGGTAAACT-Hdac3-KO-1	0	0
	GTAGGAGGTACTCGCG-Hdac3-KO-1	0	0
	GTAGGAGGTCACTCTC-Hdac3-KO-1	0	0
	GTATTGGAGGTAGATT-Hdac3-KO-1	0	0.67259
	GTATTTCAGTTGAATG-Hdac3-KO-1	0	0.30318
	GTCAAGTTCTCATGCC-Hdac3-KO-1	0	0
	GTCACGGCATGGCCAC-Hdac3-KO-1	0.45163	0
	GTCAGCGAGATGACAT-Hdac3-KO-1	0.80005	0
	GTCATCCCATCCGAGC-Hdac3-KO-1	0	0
	GTCATGACAAAGACGC-Hdac3-KO-1	1.00631	0
	GTCGAATTCACAACCA-Hdac3-KO-1	0	0
	GTCGCGAAGACGACTG-Hdac3-KO-1	0	0
	GTCGTTCCAATCCAGT-Hdac3-KO-1	0	0
	GTCTAGATCGGAAACG-Hdac3-KO-1	1.51624	0.46531
	GTCTGTCCAGAAGTTA-Hdac3-KO-1	0.97951	0
	GTGACGCGTCAACCAT-Hdac3-KO-1	0	0
	GTGAGCCAGAGAGCCT-Hdac3-KO-1	0.54386	1.15308
	GTGAGCCAGCTGTTCA-Hdac3-KO-1	0	0.4438
	GTGAGGAAGCAACAGC-Hdac3-KO-1	0	0
	GTGAGGAGTTAAGACA-Hdac3-KO-1	0	0.51406
	GTGAGGATCGTGGCGT-Hdac3-KO-1	0	0.4833
	GTGATGTCAACAGCCC-Hdac3-KO-1	1.11392	0.52004
	GTGATGTTCCTCACTG-Hdac3-KO-1	0	0
	GTGATGTTCTGGACCG-Hdac3-KO-1	0	0
	GTGCACGTCAGCCTTC-Hdac3-KO-1	0	0
	GTGCGTGGTTTCGGCG-Hdac3-KO-1	0	0
	GTGCTGGGTCTTTCTA-Hdac3-KO-1	0	0.61646
	GTGCTTCTCCACAAGT-Hdac3-KO-1	0	0.54003
	GTGGAAGAGATTAGCA-Hdac3-KO-1	0	0
	GTGGCGTTCGACGATT-Hdac3-KO-1	0.41919	0.41919
	GTGGTTACATTCACCC-Hdac3-KO-1	0.74752	0
	GTGTAACCAAGGAGTC-Hdac3-KO-1	0	0
	GTGTCCTAGGTTACCT-Hdac3-KO-1	0	0
	GTGTGATGTGGAGGTT-Hdac3-KO-1	1.26346	0
	GTGTGGCCATCTTAGG-Hdac3-KO-1	1.11772	0
	GTGTGGCTCCCTGTTG-Hdac3-KO-1	0	0
	GTTACAGCATACAGCT-Hdac3-KO-1	1.19799	0
	GTTACCCCACTGAGTT-Hdac3-KO-1	0.60525	0.97961
	GTTACGACAACAGTGG-Hdac3-KO-1	0	0.69405
	GTTAGACAGCGTCAGA-Hdac3-KO-1	0	0.60457
	GTTATGGAGCAGCCCT-Hdac3-KO-1	0	0
	GTTCATTTCTACCTTA-Hdac3-KO-1	0.74711	0
	GTTCGCTTCGATGCAT-Hdac3-KO-1	0.90242	0
	GTTGCTCAGCTGCCAC-Hdac3-KO-1	0	0
	GTTGCTCTCGCAATGT-Hdac3-KO-1	0	0
	GTTGTAGCACCTCTGT-Hdac3-KO-1	0	0.59127
	GTTTGGACAACTTCTT-Hdac3-KO-1	0	0.63883
	GTTTGGAGTCACAGAG-Hdac3-KO-1	0	0
	TAACCAGCACCATAAC-Hdac3-KO-1	0	0
	TAACCAGCATGACTTG-Hdac3-KO-1	0	0
	TAACTTCCAACGTTAC-Hdac3-KO-1	0	0
	TAAGCACTCCACTTCG-Hdac3-KO-1	0.76142	0
	TAAGCGTTCTGTGCAA-Hdac3-KO-1	1.6847	1.23528
	TAAGTCGCAAAGGCTG-Hdac3-KO-1	0	0
	TAAGTCGGTCCTCATC-Hdac3-KO-1	0	0
	TACACCCGTGTCTTGA-Hdac3-KO-1	0	0
	TACATTCGTGAGTGAC-Hdac3-KO-1	1.43424	0
	TACCCACTCGATGGAG-Hdac3-KO-1	0	0
	TACCCGTTCATCACTT-Hdac3-KO-1	2.19066	1.24749
	TACCCGTTCGGAGATG-Hdac3-KO-1	0	0
	TACCTCGTCACAAGGG-Hdac3-KO-1	0.40627	0
	TACCTGCAGGGCAATC-Hdac3-KO-1	0.98934	0
	TACGCTCCACTAGAGG-Hdac3-KO-1	0	0.20627
	TACGGTAAGGTTAAAC-Hdac3-KO-1	2.55548	0
	TACGTCCTCGCCAACG-Hdac3-KO-1	0	1.07428
	TACTGCCGTCTTCATT-Hdac3-KO-1	2.5687	1.0011
	TACTTACGTACTGTTG-Hdac3-KO-1	0	0.64793
	TACTTCAGTCTTCGAA-Hdac3-KO-1	0	0.30789
	TACTTCATCGATACGT-Hdac3-KO-1	0	0
	TACTTGTTCTGTCTCG-Hdac3-KO-1	0	0
	TAGACTGGTACTCGTA-Hdac3-KO-1	0	0.63365
	TAGATCGAGGGAGTGG-Hdac3-KO-1	0	0
	TAGCACACAGTCGAGA-Hdac3-KO-1	0	0.65374
	TAGGAGGCACCTGATA-Hdac3-KO-1	0	0
	TAGGTACGTACCGGCT-Hdac3-KO-1	0.46041	0.25647
	TAGTGCATCGACGACC-Hdac3-KO-1	0	0.39574
	TATACCTGTATCAGGG-Hdac3-KO-1	0	0
	TATATCCGTGTATTCG-Hdac3-KO-1	1.56345	0.29506
	TATCTTGGTACACGTT-Hdac3-KO-1	0	0
	TATCTTGTCATTGTTC-Hdac3-KO-1	0	0
	TATTGCTAGCCATGCC-Hdac3-KO-1	0	0
	TATTGCTCAAGAGTAT-Hdac3-KO-1	0	0.80108
	TCAAGCAAGCCTCTCT-Hdac3-KO-1	0.75918	0.44997
	TCAAGCAGTATCGTAC-Hdac3-KO-1	0	0
	TCAAGTGCAAAGGCGT-Hdac3-KO-1	0	0
	TCAATTCCAGAGATGC-Hdac3-KO-1	0.92892	0
	TCACAAGAGACCTGGA-Hdac3-KO-1	1.46279	0
	TCACACCAGCTCCACG-Hdac3-KO-1	1.0899	0
	TCACGCTAGAGGCCAT-Hdac3-KO-1	0	0
	TCACGGGGTGGTCCGT-Hdac3-KO-1	0	0.30134
	TCACTATAGTCGCCCA-Hdac3-KO-1	0	0.3493
	TCAGCAACATGAATAG-Hdac3-KO-1	0	0.39555
	TCAGGTATCTTACCAT-Hdac3-KO-1	1.76898	0
	TCAGTGACACACCAGC-Hdac3-KO-1	0	0.38074
	TCAGTGATCTGTCGTC-Hdac3-KO-1	0	0
	TCAGTTTTCGGCATTA-Hdac3-KO-1	0	0
	TCATATCGTCGTTGGC-Hdac3-KO-1	0	0.48571
	TCATCATAGAGTGGCT-Hdac3-KO-1	0	0
	TCATCATGTAACAGGC-Hdac3-KO-1	0	0.57462
	TCATGAGAGGAAACGA-Hdac3-KO-1	0	0
	TCATGAGTCATGGAGG-Hdac3-KO-1	0	0
	TCATGGAGTCTTGTCC-Hdac3-KO-1	0	0.34987
	TCATGTTGTTGTCAGT-Hdac3-KO-1	0	0
	TCATTCAGTAGTTAGA-Hdac3-KO-1	0	0
	TCATTTGAGATAGCAT-Hdac3-KO-1	0	0
	TCATTTGAGTTGGCGA-Hdac3-KO-1	1.95424	0
	TCATTTGCACAAAGCG-Hdac3-KO-1	0	0
	TCATTTGTCGCCTTTG-Hdac3-KO-1	1.3945	0.75957
	TCCACCAGTAAGCTCT-Hdac3-KO-1	1.6021	0
	TCCACCAGTCAAAGAT-Hdac3-KO-1	0	0
	TCCACGTTCCCGAACG-Hdac3-KO-1	0.66127	0
	TCCATCGAGTAGCTCT-Hdac3-KO-1	0	0
	TCCATGCCACCCTTGT-Hdac3-KO-1	0	0
	TCCCAGTAGTACAGCG-Hdac3-KO-1	0	0.42286
	TCCCATGTCTTCGTGC-Hdac3-KO-1	1.92048	0.37019
	TCCGAAACAGAGATGC-Hdac3-KO-1	0	0
	TCCGAAATCCGCGATG-Hdac3-KO-1	0	0.39634
	TCCGATCAGAGGGTGG-Hdac3-KO-1	0	0
	TCCGATCCAGGATCTT-Hdac3-KO-1	0	0.29501
	TCCGATCTCTGCGATA-Hdac3-KO-1	0	0
	TCCTAATTCACGTAGT-Hdac3-KO-1	0.29027	0
	TCCTCCCTCTCCGTGT-Hdac3-KO-1	0	0.9579
	TCCTCTTAGGTGCAGT-Hdac3-KO-1	0	0.53384
	TCCTCTTGTCATGACT-Hdac3-KO-1	0	0
	TCCTGCAAGCTTACGT-Hdac3-KO-1	0	0
	TCCTGCACACCAGCTG-Hdac3-KO-1	0	0.27856
	TCGAACACAAACTAGA-Hdac3-KO-1	0	0.5241
	TCGAAGTAGAGGATGA-Hdac3-KO-1	0	0
	TCGAAGTGTTTCGTTT-Hdac3-KO-1	0.86766	0
	TCGAAGTTCCTTGACC-Hdac3-KO-1	0	0
	TCGACCTGTCCTGGTG-Hdac3-KO-1	0	0.79272
	TCGACCTGTGAGACGT-Hdac3-KO-1	1.48963	0
	TCGACGGCATGCAGGA-Hdac3-KO-1	0	0
	TCGATTTTCCAGTACA-Hdac3-KO-1	1.63644	0
	TCGATTTTCCGCCTAT-Hdac3-KO-1	0	0
	TCGCACTAGGTCATCT-Hdac3-KO-1	1.75227	0
	TCGCACTGTTCCTTGC-Hdac3-KO-1	0	0.6851
	TCGCACTTCACGAACT-Hdac3-KO-1	0	0.82112
	TCGCACTTCAGAACCT-Hdac3-KO-1	1.06554	0
	TCGCAGGCATCATCCC-Hdac3-KO-1	0	0
	TCGGATAAGTGATAGT-Hdac3-KO-1	1.05845	0
	TCGGATACACTGTCGG-Hdac3-KO-1	0	0
	TCGGGACCAATTGAGA-Hdac3-KO-1	0.41527	0
	TCGGGACTCTAACACG-Hdac3-KO-1	1.56514	0
	TCGGGCAAGGCATGCA-Hdac3-KO-1	0	0
	TCGGGCACACTAGGCC-Hdac3-KO-1	0	0
	TCGGGCATCAGACATC-Hdac3-KO-1	0	0
	TCGTAGATCTGTGCAA-Hdac3-KO-1	0.52574	0
	TCTACCGCAACTTGGT-Hdac3-KO-1	0.71701	0
	TCTACCGCATGGAACG-Hdac3-KO-1	0.22184	0
	TCTCAGCTCATCACTT-Hdac3-KO-1	1.46981	0
	TCTCCGAAGAATAACC-Hdac3-KO-1	0.49216	0.49216
	TCTCCGACATGGAGAC-Hdac3-KO-1	0	0
	TCTGCCATCGACGTCG-Hdac3-KO-1	0	0
	TCTGGCTGTCGGTAAG-Hdac3-KO-1	1.65159	0.53212
	TCTTAGTGTCCCAAAT-Hdac3-KO-1	0.61591	0
	TCTTAGTTCCACATAG-Hdac3-KO-1	0.65425	0
	TCTTTGAAGCCGAATG-Hdac3-KO-1	0	0
	TGAATCGAGACTCGAG-Hdac3-KO-1	0.5691	0
	TGAATGCAGAAAGCGA-Hdac3-KO-1	0.60459	0.60459
	TGACCCTTCACGGAGA-Hdac3-KO-1	0	0
	TGACTCCAGCGCACAA-Hdac3-KO-1	0	0
	TGACTCCCAGCAAGAC-Hdac3-KO-1	0	0.42024
	TGAGACTGTAAGTCAA-Hdac3-KO-1	0	0
	TGAGCATCATCGCTGG-Hdac3-KO-1	1.1628	1.1628
	TGAGCATGTCGTTATG-Hdac3-KO-1	0	0
	TGAGGTTGTTGCTCGG-Hdac3-KO-1	0	0
	TGAGTCATCACGGGCT-Hdac3-KO-1	1.78403	0
	TGATCTTGTATCGCTA-Hdac3-KO-1	1.36981	0
	TGATCTTGTCGAGCTC-Hdac3-KO-1	0	0.41935
	TGATGCAAGAAATCCA-Hdac3-KO-1	0	0
	TGATGCATCGAACGGA-Hdac3-KO-1	0	0
	TGATTCTAGTTGCCTA-Hdac3-KO-1	0	0
	TGATTTCTCATTCGGA-Hdac3-KO-1	0	0
	TGATTTCTCTTAGCAG-Hdac3-KO-1	0	0.39103
	TGCAGATCACGTGAGA-Hdac3-KO-1	0	0
	TGCATCCAGAGGTTAT-Hdac3-KO-1	0	0.2627
	TGCGACGAGATCGCTT-Hdac3-KO-1	0	0
	TGCGACGCATGACAAA-Hdac3-KO-1	0	0
	TGCGATAGTACCAGAG-Hdac3-KO-1	0.70482	0
	TGCGATATCACTGTTT-Hdac3-KO-1	0	0.4587
	TGGAACTAGATTCGAA-Hdac3-KO-1	1.50823	1.015
	TGGAACTTCCTCTAAT-Hdac3-KO-1	0	0
	TGGAGAGGTAACAGTA-Hdac3-KO-1	0.8911	0
	TGGAGAGGTGACAGGT-Hdac3-KO-1	0	0
	TGGATCAAGATTTGCC-Hdac3-KO-1	0	0.47237
	TGGATCAGTCACATTG-Hdac3-KO-1	0.78607	0
	TGGGAGAAGTGAGTGC-Hdac3-KO-1	0	0
	TGGGAGATCCCGTGAG-Hdac3-KO-1	0	1.14691
	TGGGCGTAGGCTATCT-Hdac3-KO-1	0	0
	TGGGCGTAGTAGATCA-Hdac3-KO-1	0	0.31028
	TGGGTTAAGTTTGCTG-Hdac3-KO-1	0.90011	0
	TGGTGATAGCATGATA-Hdac3-KO-1	0	0
	TGGTGATAGTAATTGG-Hdac3-KO-1	0	0
	TGGTTAGCAAGAGAGA-Hdac3-KO-1	0.5746	0
	TGTAACGCAAGAGATT-Hdac3-KO-1	0.73891	0
	TGTAACGTCAAACGAA-Hdac3-KO-1	0	0
	TGTAACGTCACCCTTG-Hdac3-KO-1	0	0
	TGTAAGCAGAAGAGCA-Hdac3-KO-1	0.29175	0
	TGTACAGGTGCGGCTT-Hdac3-KO-1	0.92904	0
	TGTACAGTCTTTGGAG-Hdac3-KO-1	0	0
	TGTCAGAGTCCAAGAG-Hdac3-KO-1	1.97258	0
	TGTCCACTCCCGTGAG-Hdac3-KO-1	0	0
	TGTCCCATCTACCACC-Hdac3-KO-1	0	0
	TGTGAGTCACAAGCCC-Hdac3-KO-1	0	0
	TGTGAGTGTTGACTGT-Hdac3-KO-1	0.39686	0
	TGTGATGGTTGCCTAA-Hdac3-KO-1	1.20476	0.93895
	TGTGGCGAGAACGCGT-Hdac3-KO-1	0	0
	TGTTACTTCTTCGGAA-Hdac3-KO-1	0	0.83939
	TGTTCATTCCCTCGAT-Hdac3-KO-1	0	0
	TGTTGGAAGCGTTCCG-Hdac3-KO-1	0	0
	TTACAGGAGCAACTTC-Hdac3-KO-1	1.35784	0
	TTACGCCCAGGCATGA-Hdac3-KO-1	0	0
	TTACGTTCAAGTATCC-Hdac3-KO-1	0	1.01414
	TTACGTTGTAGCACAG-Hdac3-KO-1	0	0.50728
	TTACGTTTCTTAGCCC-Hdac3-KO-1	0	0.31412
	TTACTGTCAATTTCTC-Hdac3-KO-1	0	0
	TTAGGCATCTATTGTC-Hdac3-KO-1	0.88642	0.88642
	TTAGGGTGTTAAGAAC-Hdac3-KO-1	0	0
	TTATTGCCATCCTCAC-Hdac3-KO-1	0	0
	TTCACGCAGCACCGAA-Hdac3-KO-1	1.92532	0
	TTCACGCTCTGGTCAA-Hdac3-KO-1	0.6475	0
	TTCATGTAGATTGGGC-Hdac3-KO-1	1.37626	0
	TTCATGTCACGAAAGC-Hdac3-KO-1	1.00532	0.624
	TTCATGTTCAGGAACG-Hdac3-KO-1	1.12485	0.41867
	TTCATTGCACTGCTTC-Hdac3-KO-1	0	0
	TTCATTGGTACTCCGG-Hdac3-KO-1	1.82927	1.82927
	TTCCAATAGACTTCGT-Hdac3-KO-1	0	0
	TTCCAATGTTGTGGAG-Hdac3-KO-1	0	0
	TTCCACGTCACCTCAC-Hdac3-KO-1	0	0
	TTCCGGTAGACCTGGA-Hdac3-KO-1	0	0
	TTCCTTCTCTCGACGG-Hdac3-KO-1	0	0
	TTCGCTGCACGCCAGT-Hdac3-KO-1	0.81507	1.79796
	TTCGCTGGTTATCTTC-Hdac3-KO-1	0	0
	TTCTAGTGTTACGCCG-Hdac3-KO-1	0	0
	TTCTCTCAGTTAACGA-Hdac3-KO-1	0	0
	TTCTGTATCATTTGTC-Hdac3-KO-1	0	0
	TTCTTCCAGTAAACAC-Hdac3-KO-1	1.19802	0
	TTCTTCCCAACTGAAA-Hdac3-KO-1	0	0.26424
	TTGAACGAGAAGTATC-Hdac3-KO-1	0	0
	TTGACCCCAGTTTGGT-Hdac3-KO-1	0.44722	0
	TTGACCCGTGACTGTT-Hdac3-KO-1	0	0
	TTGAGTGTCTGGTTGA-Hdac3-KO-1	0	0
	TTGATGGTCGTGGTAT-Hdac3-KO-1	1.05174	0
	TTGCATTAGGCATCTT-Hdac3-KO-1	0	0.34437
	TTGCATTTCCTCACGT-Hdac3-KO-1	0	0.78844
	TTGCTGCCAACACTAC-Hdac3-KO-1	1.85181	0
	TTGCTGCCATGATAGA-Hdac3-KO-1	0	0
	TTGGGATGTAGATTAG-Hdac3-KO-1	1.60244	0
	TTGGGTACATATACCG-Hdac3-KO-1	0	0
	TTGGGTAGTGAATATG-Hdac3-KO-1	0	0
	TTGGTTTCAGTAACAA-Hdac3-KO-1	0	0
	TTGTGGATCTTGGGCG-Hdac3-KO-1	0.85044	0.51303
	TTGTTGTAGCGTGTTT-Hdac3-KO-1	1.19587	0
	TTTACCATCATAGGCT-Hdac3-KO-1	0	0
	TTTACGTTCTCCAAGA-Hdac3-KO-1	0	1.17716
	TTTACTGAGTTTCTTC-Hdac3-KO-1	1.10839	0
	TTTAGTCGTATCGAAA-Hdac3-KO-1	0	0
	TTTCCTCGTCGCAACC-Hdac3-KO-1	1.28557	0.36195
	TTTCGATCACCTGCAG-Hdac3-KO-1	0	0
	TTTGGAGAGTACCGGA-Hdac3-KO-1	0.67915	0
	TTTGGTTAGCTGGTGA-Hdac3-KO-1	2.02235	0
	TTTGTTGGTTGATGTC-Hdac3-KO-1	0	0
	TTTGTTGTCGCGTGAC-Hdac3-KO-1	0	0
	AAACCCACAAGAGTTA-Hdac3-KO-2	0.89631	0
	AAACCCACAGCTTCGG-Hdac3-KO-2	1.2454	0.48155
	AAACGAATCCGCAAAT-Hdac3-KO-2	0	0.24523
	AAAGGTAAGTCCGTCG-Hdac3-KO-2	0	0
	AAAGTCCCAATAGTCC-Hdac3-KO-2	0	0
	AAAGTCCCATCCGTGG-Hdac3-KO-2	0	0.54355
	AAAGTGATCTTAGTTC-Hdac3-KO-2	0.49681	0
	AAATGGAGTTCTGAGT-Hdac3-KO-2	1.54353	0
	AACAAAGGTGCGAACA-Hdac3-KO-2	0	0
	AACAGGGAGACGTCCC-Hdac3-KO-2	0	1.15038
	AACAGGGAGTCAGAGC-Hdac3-KO-2	2.72609	0
	AACAGGGGTTCTTCAT-Hdac3-KO-2	0	1.18971
	AACCATGGTCTGTCCT-Hdac3-KO-2	0	0
	AACGGGACAGTTACCA-Hdac3-KO-2	1.5016	0
	AAGAACATCCTATGGA-Hdac3-KO-2	0	0.6442
	AAGACAACACTTCATT-Hdac3-KO-2	0	1.12185
	AAGACAAGTTCCGCAG-Hdac3-KO-2	0	0.49276
	AAGACAATCCTAAGTG-Hdac3-KO-2	0.8007	1.17856
	AAGACTCGTGGCTTGC-Hdac3-KO-2	0	0
	AAGATAGGTCTCCTGT-Hdac3-KO-2	0	0
	AAGCATCCACGAAGAC-Hdac3-KO-2	0	0.32852
	AAGCATCGTGCATTTG-Hdac3-KO-2	0	0.40247
	AAGCATCTCGCAAGAG-Hdac3-KO-2	0	0
	AAGCCATGTGACGTCC-Hdac3-KO-2	0	0
	AAGCGTTGTTTCGATG-Hdac3-KO-2	0	0
	AAGGAATGTTCTCGCT-Hdac3-KO-2	0.20892	0.20892
	AAGTACCCACAAGTGG-Hdac3-KO-2	0	0.23812
	AATAGAGCAAGGTACG-Hdac3-KO-2	0.35468	0.61598
	AATCGTGCATCGGAGA-Hdac3-KO-2	0.6265	0
	AATGACCCATGGAACG-Hdac3-KO-2	0	0
	AATGCCATCCGAGTGC-Hdac3-KO-2	0.87672	0
	AATGGCTGTCTCGGAC-Hdac3-KO-2	0	0.49814
	AATTTCCCAGGTATGG-Hdac3-KO-2	0	0
	AATTTCCGTCACGCTG-Hdac3-KO-2	0	1.22992
	ACAAAGAAGACTGAGC-Hdac3-KO-2	0.51091	0
	ACAAAGACATTCTTCA-Hdac3-KO-2	0	0.38387
	ACAAAGATCGGAGATG-Hdac3-KO-2	0.6249	0
	ACACAGTCACAATCTG-Hdac3-KO-2	1.38905	0.2886
	ACACAGTGTCAAGGCA-Hdac3-KO-2	0	1.16454
	ACACGCGAGCCTCCAG-Hdac3-KO-2	0	0
	ACACTGACAGTTACCA-Hdac3-KO-2	1.64772	0
	ACAGAAAAGGTTGCCC-Hdac3-KO-2	1.55458	1.70105
	ACAGGGACACTTGGCG-Hdac3-KO-2	0	0
	ACATGCAGTGCAACGA-Hdac3-KO-2	0.55177	0.31347
	ACATTTCAGAGGCGGA-Hdac3-KO-2	0	0.49547
	ACATTTCCACGAAAGC-Hdac3-KO-2	0	0
	ACCCAAAAGGATATAC-Hdac3-KO-2	0	0.36738
	ACCCAAATCGGACCAC-Hdac3-KO-2	0.40467	0
	ACCCTTGCAGAACTAA-Hdac3-KO-2	0	0.20484
	ACCTACCAGCAGCAGT-Hdac3-KO-2	0	0
	ACCTACCTCTGTCCGT-Hdac3-KO-2	0	0
	ACCTGTCGTACAAAGT-Hdac3-KO-2	0	0
	ACGATCACACTGCACG-Hdac3-KO-2	1.37278	1.69
	ACGGAAGGTCGAAACG-Hdac3-KO-2	0	0
	ACGGAAGTCTCCCAAC-Hdac3-KO-2	1.58738	0
	ACGTACACACGACAAG-Hdac3-KO-2	0.40065	0.55342
	ACGTCCTAGGTATTGA-Hdac3-KO-2	0.7866	0
	ACGTCCTTCCATTGCC-Hdac3-KO-2	0	0
	ACGTTCCGTGTTGACT-Hdac3-KO-2	0.34409	0
	ACTATGGTCCCGTAAA-Hdac3-KO-2	0	0.74146
	ACTATTCGTCTAGATC-Hdac3-KO-2	0	0
	ACTATTCTCTTCGGAA-Hdac3-KO-2	0	0.89591
	ACTCTCGAGACTTAAG-Hdac3-KO-2	0.93871	0
	ACTGATGAGTAAGAGG-Hdac3-KO-2	0	0
	ACTGATGCAGCAGTCC-Hdac3-KO-2	0	0
	ACTGATGTCCAGGACC-Hdac3-KO-2	0	0.33592
	ACTGCAATCGCCGAAC-Hdac3-KO-2	0	1.23084
	ACTGTCCCATCCGATA-Hdac3-KO-2	0.22004	0.55295
	ACTGTGAGTTGGCCGT-Hdac3-KO-2	0	0.65285
	ACTTAGGAGGTCCTGC-Hdac3-KO-2	1.95979	0.70126
	ACTTATCCAATTGGTC-Hdac3-KO-2	0	0
	ACTTATCGTACTCGTA-Hdac3-KO-2	0.42673	0
	ACTTCGCGTGGACCAA-Hdac3-KO-2	1.83556	1.59968
	ACTTTCACATTGTGCA-Hdac3-KO-2	0	0.38443
	ACTTTGTGTTTCGATG-Hdac3-KO-2	1.63194	0
	AGAAGTATCGAACTCA-Hdac3-KO-2	0.31075	0.89927
	AGAAGTATCTCTCGCA-Hdac3-KO-2	0	0
	AGACAAAGTCACCTTC-Hdac3-KO-2	0	0
	AGACACTAGATTTGCC-Hdac3-KO-2	0	0.64082
	AGACAGGCACGCTGTG-Hdac3-KO-2	0.32373	0
	AGAGAATTCCCTCTTT-Hdac3-KO-2	0	0.58798
	AGAGCAGTCCTGTAAG-Hdac3-KO-2	0	0.36482
	AGAGCCCAGTGGTTAA-Hdac3-KO-2	0.42669	0
	AGATCCAGTATGCTAC-Hdac3-KO-2	0	0.25715
	AGATCCATCGGCATAT-Hdac3-KO-2	0	0
	AGATCGTAGTAACGAT-Hdac3-KO-2	0.26124	0.91335
	AGATGAAGTGAATTGA-Hdac3-KO-2	0	0.27895
	AGCCAATTCTTACTGT-Hdac3-KO-2	1.4515	0.46653
	AGCCACGAGATGCTGG-Hdac3-KO-2	0	0
	AGCCACGAGTAGACCG-Hdac3-KO-2	0.40392	0.9135
	AGCGCCAGTGCCCAGT-Hdac3-KO-2	0	0
	AGCGCTGAGGTTATAG-Hdac3-KO-2	2.11797	1.5384
	AGCGTATCATTCTCTA-Hdac3-KO-2	0.25449	0.62563
	AGCTACACAATGGGTG-Hdac3-KO-2	0	0
	AGCTACATCCCTCGTA-Hdac3-KO-2	0	0
	AGCTCAACACTGGATT-Hdac3-KO-2	1.29546	1.01829
	AGCTCAAGTAACTTCG-Hdac3-KO-2	0.48924	0.66609
	AGCTCAAGTACAGTTC-Hdac3-KO-2	0	0
	AGCTCAAGTTCAATCG-Hdac3-KO-2	2.45432	0
	AGGAGGTGTTTGGAAA-Hdac3-KO-2	0	0.32737
	AGGATCTAGCAGCCTC-Hdac3-KO-2	0.29532	0
	AGGATCTCACATATGC-Hdac3-KO-2	1.48137	0
	AGGCCACCAAGTCCAT-Hdac3-KO-2	0	0
	AGGGCCTAGACCTCCG-Hdac3-KO-2	0	0
	AGGGCCTCACAGTGTT-Hdac3-KO-2	1.11233	0.41235
	AGGTGTTGTCGGAAAC-Hdac3-KO-2	1.78196	0
	AGGTGTTTCAACGTGT-Hdac3-KO-2	0.27463	0
	AGTAACCAGCATACTC-Hdac3-KO-2	0.89785	0
	AGTACCACACCCTAAA-Hdac3-KO-2	1.26274	0.56561
	AGTACCATCAGTCACA-Hdac3-KO-2	0.42424	0.72117
	AGTACTGAGCATAGGC-Hdac3-KO-2	0.35896	0
	AGTCAACAGAAGTCTA-Hdac3-KO-2	1.20306	0.45905
	AGTCATGCAGGTCTCG-Hdac3-KO-2	0.47614	1.23529
	AGTCTCCTCTTCGGTC-Hdac3-KO-2	2.27684	0.31072
	AGTTAGCCAATGGCAG-Hdac3-KO-2	0	0
	AGTTCGATCACAAGGG-Hdac3-KO-2	2.39221	0
	ATACCGAGTCCTCCTA-Hdac3-KO-2	0.79562	0.79562
	ATACCTTGTCTTGCTC-Hdac3-KO-2	0.78877	0.58804
	ATAGACCGTGGCTTGC-Hdac3-KO-2	0	0.57236
	ATAGACCTCGCCAGAC-Hdac3-KO-2	0	1.19147
	ATAGAGAAGTCGCGAA-Hdac3-KO-2	0.37169	0
	ATAGGCTAGCGAATGC-Hdac3-KO-2	0.89414	0.54384
	ATCATTCAGGCCTTGC-Hdac3-KO-2	0	0.9727
	ATCCGTCCAAGCGAAC-Hdac3-KO-2	1.90963	1.00254
	ATCCGTCCACTATCGA-Hdac3-KO-2	1.32991	0.7143
	ATCCGTCTCGTCCTTG-Hdac3-KO-2	0	0.62427
	ATCCTATAGAATGTTG-Hdac3-KO-2	0	0.37725
	ATCGATGTCTGTGCTC-Hdac3-KO-2	1.15872	0.54732
	ATCGGATTCCCATACC-Hdac3-KO-2	1.78534	0.37229
	ATCGTAGTCAGCTGTA-Hdac3-KO-2	0	0
	ATCGTCCGTGTTGATC-Hdac3-KO-2	0	0
	ATCGTGAAGTGCACTT-Hdac3-KO-2	0	0.77388
	ATCTCTATCGACCATA-Hdac3-KO-2	1.83333	0
	ATCTTCACAACCGATT-Hdac3-KO-2	1.49046	1.40045
	ATGAAAGAGGACACTG-Hdac3-KO-2	0.69355	0
	ATGAAAGTCTTCCAGC-Hdac3-KO-2	0	0.36091
	ATGACCACATCCGTTC-Hdac3-KO-2	2.34765	0
	ATGAGTCCAGACAAAT-Hdac3-KO-2	1.89561	0.61437
	ATGATCGGTTCTAAGC-Hdac3-KO-2	0	0
	ATGCATGTCACTCTTA-Hdac3-KO-2	0	0
	ATGCCTCGTGGCGTAA-Hdac3-KO-2	0	0
	ATGCGATCATCTGCGG-Hdac3-KO-2	0.81509	0
	ATGGAGGTCAGGAACG-Hdac3-KO-2	2.08138	1.20553
	ATGTCCCTCGAGAACG-Hdac3-KO-2	0	0
	ATTACTCGTGACCTGC-Hdac3-KO-2	0	0.35777
	ATTCAGGGTCCCGTGA-Hdac3-KO-2	0	0.31373
	ATTCCATTCCATGATG-Hdac3-KO-2	0	0
	ATTCCATTCTCAGAAC-Hdac3-KO-2	0	0
	ATTCTACTCCGCATAA-Hdac3-KO-2	0	0
	ATTTCACTCATTGCGA-Hdac3-KO-2	0	0
	CAACAACAGTCATTGC-Hdac3-KO-2	0	0
	CAACCAAAGTGTGTTC-Hdac3-KO-2	1.06669	0.32292
	CAACGATGTCACTACA-Hdac3-KO-2	0	0.43777
	CAACGGCAGTATGAGT-Hdac3-KO-2	0	0.61228
	CAACGGCTCACTGTCC-Hdac3-KO-2	0.58146	0.33241
	CAAGACTTCCCGTGTT-Hdac3-KO-2	1.87051	1.87051
	CAAGCTAGTTGCACGC-Hdac3-KO-2	1.36406	0
	CAAGGGAGTTTCGTGA-Hdac3-KO-2	0.66635	0.38768
	CAATCGACAAACTAGA-Hdac3-KO-2	0.3512	0.3512
	CAATCGAGTCCCGGTA-Hdac3-KO-2	0.5987	0.5987
	CAATCGAGTCGTTTCC-Hdac3-KO-2	0	0.91732
	CACAGATAGGCCTAAG-Hdac3-KO-2	1.39989	0.47682
	CACATGAAGGGCAATC-Hdac3-KO-2	1.28489	0
	CACATGACAAATTGCC-Hdac3-KO-2	0.31281	0.90384
	CACATGATCTCATGCC-Hdac3-KO-2	0	0.68261
	CACCAAACAGTATTCG-Hdac3-KO-2	1.76647	0.79414
	CACCGTTGTCACGTGC-Hdac3-KO-2	0.51522	0.29043
	CACGAATAGAGTGACC-Hdac3-KO-2	0.34173	0.79848
	CACGAATCATCGCCTT-Hdac3-KO-2	0	0
	CACGGGTGTCCTGAAT-Hdac3-KO-2	0.58124	0
	CACGTGGAGCTAAGTA-Hdac3-KO-2	0	0.74025
	CACGTTCTCGCTTAAG-Hdac3-KO-2	0	0
	CACTAAGGTATCGAGG-Hdac3-KO-2	0.85244	0.28994
	CACTAAGTCAGAGTTC-Hdac3-KO-2	0	0.87468
	CACTGAACAACTCGAT-Hdac3-KO-2	0	1.7935
	CACTTCGTCAGCCCAG-Hdac3-KO-2	0	0.48385
	CAGATACAGGCACCAA-Hdac3-KO-2	0	0
	CAGATCAAGGTAGCCA-Hdac3-KO-2	0	0
	CAGATCAGTGATCATC-Hdac3-KO-2	0	0
	CAGCACGAGCAACTTC-Hdac3-KO-2	1.88328	0
	CAGCACGAGTTTGAGA-Hdac3-KO-2	0	1.22201
	CAGCAGCGTTCTTGTT-Hdac3-KO-2	0	0.6968
	CAGCAGCTCCTGGGTG-Hdac3-KO-2	0	0.56678
	CAGCCAGCAAGTTCCA-Hdac3-KO-2	0	0
	CAGCCAGGTCGCAGTC-Hdac3-KO-2	1.19099	1.19099
	CAGGTATGTAGGCAGT-Hdac3-KO-2	0.78723	0.46916
	CAGTTAGCATTAAAGG-Hdac3-KO-2	0	0
	CATAAGCCACATCATG-Hdac3-KO-2	0.6455	0.85883
	CATAAGCGTTAGAGAT-Hdac3-KO-2	0	1.02539
	CATAAGCTCTGATGGT-Hdac3-KO-2	0	0.57916
	CATACTTAGCGACCCT-Hdac3-KO-2	0	0.55865
	CATCAAGCATAACTCG-Hdac3-KO-2	0	0.56624
	CATCCACCACTACGGC-Hdac3-KO-2	0	0.53568
	CATCCCATCATCGTAG-Hdac3-KO-2	0	0
	CATCGCTGTCTGTGTA-Hdac3-KO-2	0	0
	CATCGGGCAGGAGGAG-Hdac3-KO-2	0	0.90904
	CATGCAATCGACATAC-Hdac3-KO-2	2.50144	0
	CATGCCTGTCGTAATC-Hdac3-KO-2	0	0
	CATGCTCTCACGATAC-Hdac3-KO-2	0.87236	0
	CATGGATCAAGATCCT-Hdac3-KO-2	0	0
	CATGGTACACTCCCTA-Hdac3-KO-2	0	0
	CATTGCCTCGAACGCC-Hdac3-KO-2	0	0.19912
	CCAATTTGTGTTTACG-Hdac3-KO-2	0	0
	CCACCATAGAGTCAAT-Hdac3-KO-2	2.22327	0.52263
	CCACCATTCCCGAATA-Hdac3-KO-2	2.32634	0
	CCACGAGAGTCATCGT-Hdac3-KO-2	1.68107	0.20707
	CCACTTGCAGGATGAC-Hdac3-KO-2	0	0
	CCCAACTTCGCAAGAG-Hdac3-KO-2	0.30318	0.30318
	CCCATTGAGTCATCGT-Hdac3-KO-2	0	0
	CCCGAAGTCGCTAGCG-Hdac3-KO-2	0.42995	0
	CCCGGAAAGGCATCGA-Hdac3-KO-2	1.51785	0
	CCCGGAAAGTGCAGGT-Hdac3-KO-2	0.32563	0.76766
	CCCTAACTCGAGTTGT-Hdac3-KO-2	1.06778	0
	CCCTCTCGTCAACATC-Hdac3-KO-2	0	0.8719
	CCCTTAGCAGGCTTGC-Hdac3-KO-2	0	0.68046
	CCGATCTAGTGATAAC-Hdac3-KO-2	2.93773	0
	CCGGGTAGTACTTGTG-Hdac3-KO-2	1.19727	0.507
	CCGGGTAGTGCCCGTA-Hdac3-KO-2	0	1.19292
	CCGGGTATCTTAGCTT-Hdac3-KO-2	0	0
	CCGGTAGAGTTGGAAT-Hdac3-KO-2	2.4487	0
	CCGGTGAAGGATACGC-Hdac3-KO-2	0	0.62714
	CCGTGAGCAAAGCGTG-Hdac3-KO-2	0	0.24308
	CCGTGAGGTCATGACT-Hdac3-KO-2	0	0.25818
	CCTCAACGTGAGAGGG-Hdac3-KO-2	0	0.47446
	CCTCAACGTTCAATCG-Hdac3-KO-2	0.52198	0.52198
	CCTCAACTCTTGAGCA-Hdac3-KO-2	0	0
	CCTCAGTGTAGGATAT-Hdac3-KO-2	0	0
	CCTCATGGTGTTCCTC-Hdac3-KO-2	0	0.90085
	CCTCCAAAGGTCGAGT-Hdac3-KO-2	0.71053	0.71053
	CCTCTCCGTCAAGCCC-Hdac3-KO-2	0	0
	CCTGTTGAGGCTAGCA-Hdac3-KO-2	0.52654	0.86968
	CCTTCAGAGAGGTCAC-Hdac3-KO-2	0	0.34578
	CCTTCAGAGCGAACTG-Hdac3-KO-2	2.18756	1.09137
	CCTTCAGTCTTTGCTA-Hdac3-KO-2	0	0.90008
	CCTTGTGAGCCGAATG-Hdac3-KO-2	0	0.65848
	CGAAGGAAGTCATTGC-Hdac3-KO-2	1.60612	0
	CGAGAAGGTGCCTTTC-Hdac3-KO-2	0	0.96638
	CGAGAAGTCTTCCGTG-Hdac3-KO-2	0	0
	CGAGGAACAAGGAGTC-Hdac3-KO-2	0	1.3404
	CGAGTGCCACACCTTC-Hdac3-KO-2	1.63884	0
	CGAGTGCTCATCTGTT-Hdac3-KO-2	0	0
	CGAGTTACAATCTAGC-Hdac3-KO-2	0.64436	0
	CGATCGGAGGGCTGAT-Hdac3-KO-2	0	0.36173
	CGATGGCAGCTTACGT-Hdac3-KO-2	0	0
	CGCCATTGTGTACAGG-Hdac3-KO-2	0.65539	0.48073
	CGCGTGATCCGACAGC-Hdac3-KO-2	0	0.60834
	CGGAACCCAGAGTTCT-Hdac3-KO-2	0	1.20917
	CGGAACCCATCGATGT-Hdac3-KO-2	1.6921	0
	CGGAACCTCTTTGCTA-Hdac3-KO-2	0.63529	0
	CGGAATTAGGCTTAAA-Hdac3-KO-2	0	0
	CGGAGAAAGTCATGCT-Hdac3-KO-2	0.41364	0.70538
	CGGCAGTGTAGCACGA-Hdac3-KO-2	0	0
	CGGGACTCAATGTGGG-Hdac3-KO-2	0	0.6797
	CGTGAATTCCATTCAT-Hdac3-KO-2	0	0
	CGTGATAAGAAATTGC-Hdac3-KO-2	0	0
	CGTGCTTAGTGTACAA-Hdac3-KO-2	0	0
	CGTTCTGTCTCCATAT-Hdac3-KO-2	0	0.28086
	CTAAGTGGTAGAGATT-Hdac3-KO-2	1.19605	0
	CTACATTCACGAGAAC-Hdac3-KO-2	0	0
	CTACCTGGTACAAGTA-Hdac3-KO-2	0.29963	1.01043
	CTAGGTATCGGAATGG-Hdac3-KO-2	1.31246	0.64454
	CTATCCGTCGCTACAA-Hdac3-KO-2	1.67369	0
	CTATCTAGTTACCGTA-Hdac3-KO-2	0	0.9757
	CTCAAGAAGAGGTATT-Hdac3-KO-2	0	0
	CTCAAGACAGCTCATA-Hdac3-KO-2	0	0
	CTCAATTTCCATTCAT-Hdac3-KO-2	0.69655	0
	CTCAATTTCGTAACCA-Hdac3-KO-2	1.41608	1.47728
	CTCACTGAGTCTCGTA-Hdac3-KO-2	0	0.78529
	CTCAGAAGTCACTACA-Hdac3-KO-2	0.77603	0
	CTCAGGGAGAAATGGG-Hdac3-KO-2	0	0
	CTCAGGGAGGTTACCT-Hdac3-KO-2	0	0.38688
	CTCAGTCCAAGATCCT-Hdac3-KO-2	0	0.30743
	CTCAGTCCACTCCTGT-Hdac3-KO-2	0.88932	0.47893
	CTCAGTCTCCATTGTT-Hdac3-KO-2	0	0
	CTCATCGAGTAAATGC-Hdac3-KO-2	1.56595	0.43245
	CTCATCGCAGCTGCCA-Hdac3-KO-2	0	0
	CTCATGCTCGCCTATC-Hdac3-KO-2	0	0.25149
	CTCATTAGTCAGTTTG-Hdac3-KO-2	0	0
	CTCATTAGTCCGAAGA-Hdac3-KO-2	0	0
	CTCCCAAGTTCACGAT-Hdac3-KO-2	0.54022	0
	CTCCCTCTCACTAGCA-Hdac3-KO-2	0	0
	CTCCGATTCATGTCTT-Hdac3-KO-2	0	0.78162
	CTCCTCCGTTGGAGAC-Hdac3-KO-2	0	0.3879
	CTCCTTTAGTCTACCA-Hdac3-KO-2	3.05787	0
	CTCTCGAAGTACTCGT-Hdac3-KO-2	0	0.78949
	CTCTCGAGTCGCTCGA-Hdac3-KO-2	0	0
	CTGAGCGAGGTTCCAT-Hdac3-KO-2	0.82088	0.49241
	CTGAGGCCACACACTA-Hdac3-KO-2	0	0.62048
	CTGCAGGAGCTCTTCC-Hdac3-KO-2	0	0.84079
	CTGCATCTCGAGAACG-Hdac3-KO-2	0	0
	CTGCGAGTCGATCCCT-Hdac3-KO-2	2.62731	0.95726
	CTGTACCCACTTCAGA-Hdac3-KO-2	0	1.03751
	CTGTAGAAGCTCCATA-Hdac3-KO-2	0	0.35639
	CTGTAGAAGGAGATAG-Hdac3-KO-2	0	0.42806
	CTGTCGTAGAGAAGGT-Hdac3-KO-2	0.67933	0.39627
	CTTACCGCAGCCGGTT-Hdac3-KO-2	2.20943	0.92454
	CTTAGGAGTTGAGGAC-Hdac3-KO-2	0	0
	CTTCAATGTCCTACAA-Hdac3-KO-2	1.09354	0
	CTTCAATTCTGGTTGA-Hdac3-KO-2	0	1.14386
	CTTCGGTAGAATTTGG-Hdac3-KO-2	0.28204	0
	CTTCGGTCAAGCACCC-Hdac3-KO-2	0	0
	CTTCGGTCATTCGATG-Hdac3-KO-2	0.9883	0
	CTTCTAACAATTGCGT-Hdac3-KO-2	1.24428	0.30227
	CTTGAGAAGACAAGCC-Hdac3-KO-2	0	0.71584
	CTTTCGGCAGAAACCG-Hdac3-KO-2	1.47671	1.47671
	GAAACCTCAAGTACCT-Hdac3-KO-2	2.37543	0
	GAAATGACAAATGGAT-Hdac3-KO-2	0	0
	GAAATGACAATGTCAC-Hdac3-KO-2	2.02847	0
	GAACACTTCACCCTGT-Hdac3-KO-2	0	0
	GAACACTTCTGCTGAA-Hdac3-KO-2	0	0
	GAACTGTTCAGTGATC-Hdac3-KO-2	0.53675	0.21254
	GAAGAATGTTCAAGTC-Hdac3-KO-2	0	1.36139
	GAAGCCCCAGCTCGGT-Hdac3-KO-2	1.3221	0
	GAAGCCCGTGTCACAT-Hdac3-KO-2	0	0.78959
	GAAGCGAAGCATCAGG-Hdac3-KO-2	0	0
	GAAGCGATCTCGCGTT-Hdac3-KO-2	0	0
	GAAGGGTCACTTTAGG-Hdac3-KO-2	0	0
	GAATAGAAGGGTAGCT-Hdac3-KO-2	0.41668	0.93639
	GAATCACCAGGCACTC-Hdac3-KO-2	0	0
	GAATCACTCGCTCCTA-Hdac3-KO-2	0	0.37784
	GACACGCAGTCGAAAT-Hdac3-KO-2	1.0464	0.80271
	GACAGCCCAGTATACC-Hdac3-KO-2	0.95998	0
	GACATCACAATGGCCC-Hdac3-KO-2	0	0
	GACATCACACACCTAA-Hdac3-KO-2	1.03787	0.37556
	GACCAATTCTCAGTCC-Hdac3-KO-2	0	0
	GACCCTTGTACTGGGA-Hdac3-KO-2	0.98314	0.51231
	GACCCTTGTGGATTTC-Hdac3-KO-2	1.98778	0
	GACCGTGCACCTTCGT-Hdac3-KO-2	0	0
	GACCTTCAGGCATCGA-Hdac3-KO-2	0	0.85859
	GACCTTCCACTGCGTG-Hdac3-KO-2	0	0
	GACGCTGAGTCTGTAC-Hdac3-KO-2	0	1.53723
	GACGCTGTCTAGAACC-Hdac3-KO-2	0	0.2707
	GACGTTATCCGTAGGC-Hdac3-KO-2	0	0
	GACTATGGTTGCCAAT-Hdac3-KO-2	0.42345	0.84073
	GACTCTCCAGACGATG-Hdac3-KO-2	1.51365	0
	GACTGATCACTCCTTG-Hdac3-KO-2	0	0.45278
	GACTGATTCACCTGGG-Hdac3-KO-2	0	0
	GAGAAATGTACCTTCC-Hdac3-KO-2	1.27118	0.6179
	GAGAAATGTCCCTGTT-Hdac3-KO-2	1.33186	0
	GAGACCCGTTTCTTAC-Hdac3-KO-2	0	0
	GAGATGGGTATCATGC-Hdac3-KO-2	0	0
	GAGCCTGGTACTCCCT-Hdac3-KO-2	0	0.9144
	GAGCTGCGTCAGATTC-Hdac3-KO-2	0	0.76104
	GAGGCAATCCGCTGTT-Hdac3-KO-2	0	1.20235
	GAGGGATCAACCTATG-Hdac3-KO-2	0	0
	GAGGGATCAAGCGAAC-Hdac3-KO-2	0.98924	0
	GAGGGATGTTTAGAGA-Hdac3-KO-2	0	0
	GAGGGATTCCCAAGCG-Hdac3-KO-2	0	0
	GAGGGTAGTATGATCC-Hdac3-KO-2	0	1.51652
	GAGTGTTAGGTCGTGA-Hdac3-KO-2	0.33433	0.33433
	GAGTGTTGTGAATGTA-Hdac3-KO-2	0	0
	GAGTGTTTCTCACGAA-Hdac3-KO-2	0	0
	GAGTTACAGTAATACG-Hdac3-KO-2	0	0.21889
	GAGTTACGTATGAAGT-Hdac3-KO-2	1.20164	0.93624
	GAGTTGTCATTGGCAT-Hdac3-KO-2	0.38499	0
	GAGTTTGGTCGGCCTA-Hdac3-KO-2	0.88452	0.61686
	GAGTTTGGTCTACACA-Hdac3-KO-2	0	0
	GATCACACAATGTTGC-Hdac3-KO-2	1.9842	0
	GATGACTTCTCGCTCA-Hdac3-KO-2	1.67125	1.10375
	GATGAGGCAATGCAGG-Hdac3-KO-2	0.78517	0.33475
	GATGGAGAGTAGCATA-Hdac3-KO-2	0	0.35779
	GATGTTGAGCTTTGTG-Hdac3-KO-2	0	0.61096
	GATGTTGTCTTCACGC-Hdac3-KO-2	0	1.07093
	GATTCGAAGCATCTTG-Hdac3-KO-2	0.50454	0
	GATTCGAGTAGACAAT-Hdac3-KO-2	0.77845	0.57964
	GATTTCTAGCTTTCCC-Hdac3-KO-2	1.03498	1.03498
	GCACGTGTCTCCGTGT-Hdac3-KO-2	0.73204	0.43156
	GCAGCCAAGTTGGCTT-Hdac3-KO-2	0	0
	GCAGCCATCGTTCAGA-Hdac3-KO-2	1.81483	0
	GCAGCTGGTTAGGGAC-Hdac3-KO-2	0	0
	GCAGGCTGTAGTCTTG-Hdac3-KO-2	0	0
	GCAGGCTGTGTCTTGA-Hdac3-KO-2	0	0.31496
	GCATCGGGTTTCGTAG-Hdac3-KO-2	0	0.36119
	GCATCTCCACCAGCTG-Hdac3-KO-2	0.46116	0
	GCATCTCCAGTGTACT-Hdac3-KO-2	1.55797	0.31839
	GCATCTCGTCATACCA-Hdac3-KO-2	0	0
	GCATCTCTCTATACGG-Hdac3-KO-2	1.51003	0
	GCATGATAGAGCCATG-Hdac3-KO-2	1.60606	1.60606
	GCATGATTCACACCCT-Hdac3-KO-2	0	0
	GCCAGGTAGTAGCTCT-Hdac3-KO-2	0	0
	GCCAGGTCAGGGATAC-Hdac3-KO-2	0.5543	0.90884
	GCCAGGTTCTCCTGCA-Hdac3-KO-2	0	0
	GCCAGTGTCAGGAGAC-Hdac3-KO-2	0.91167	0
	GCCATTCAGTCACGCC-Hdac3-KO-2	1.97494	0
	GCCATTCCAAGGCCTC-Hdac3-KO-2	0	0
	GCCCGAAAGTGGTTAA-Hdac3-KO-2	0	0
	GCCCGAAGTACTCAAC-Hdac3-KO-2	0.2678	0.47882
	GCCGATGAGCGTGAAC-Hdac3-KO-2	0	0.51657
	GCCGATGTCAGTCTTT-Hdac3-KO-2	0.35806	0.62117
	GCCGATGTCATTCATC-Hdac3-KO-2	1.01406	0
	GCCTGTTCATCCTATT-Hdac3-KO-2	0	0
	GCGTGCACAGAACTAA-Hdac3-KO-2	1.2857	1.08617
	GCGTGCAGTTATTCTC-Hdac3-KO-2	0.3476	0.60505
	GCGTTTCAGAGGGTCT-Hdac3-KO-2	0.3824	0.65835
	GCGTTTCAGCTGAAGC-Hdac3-KO-2	1.0625	0.32115
	GCTACCTAGATGGCGT-Hdac3-KO-2	0	0
	GCTACCTGTCTCGGAC-Hdac3-KO-2	2.21331	1.80685
	GCTGAATTCAACCGAT-Hdac3-KO-2	0	0
	GCTGAATTCAATCCAG-Hdac3-KO-2	0	0
	GCTGCAGAGTAAATGC-Hdac3-KO-2	0.9355	1.11993
	GCTGGGTAGAACCCGA-Hdac3-KO-2	0	0
	GCTTGGGAGCGACCCT-Hdac3-KO-2	0	0
	GGAACCCGTAAGATTG-Hdac3-KO-2	1.60466	0.58513
	GGAATCTCAGGTTCCG-Hdac3-KO-2	0	0
	GGAGATGGTGCATACT-Hdac3-KO-2	1.12351	0.29709
	GGAGGATCACTTTAGG-Hdac3-KO-2	1.84994	0.78435
	GGAGGATCAGTAGAAT-Hdac3-KO-2	0	0.64417
	GGATGTTCATCAACCA-Hdac3-KO-2	0	0.79573
	GGATGTTGTCGCATCG-Hdac3-KO-2	0	0
	GGCTTGGGTTCATCGA-Hdac3-KO-2	0	0
	GGGACAACAAGTGGCA-Hdac3-KO-2	1.59884	0
	GGGACTCAGAAAGCGA-Hdac3-KO-2	0	0.78995
	GGGACTCCAAAGGTTA-Hdac3-KO-2	0	0.60719
	GGGACTCTCACTCGAA-Hdac3-KO-2	1.48101	0
	GGGAGATAGTGGGAAA-Hdac3-KO-2	1.47966	0.75635
	GGGAGATGTCCTTTGC-Hdac3-KO-2	0	0
	GGGAGATGTTCAACGT-Hdac3-KO-2	0	1.8398
	GGGAGTACACTACCCT-Hdac3-KO-2	0.20756	0.20756
	GGGATCCGTGAGCAGT-Hdac3-KO-2	0	0.87561
	GGGCCATGTAAGCGGT-Hdac3-KO-2	0	0
	GGGCGTTCAAGTGCTT-Hdac3-KO-2	0.68447	0
	GGGCTACCACCCTGAG-Hdac3-KO-2	0.72798	0
	GGGCTACCAGATTTCG-Hdac3-KO-2	0	0
	GGGTATTTCTATACGG-Hdac3-KO-2	0	0.55205
	GGGTCACCAATTGTGC-Hdac3-KO-2	0.20353	0.64337
	GGGTGAATCGACGATT-Hdac3-KO-2	0	0.30455
	GGGTTATCAAAGTATG-Hdac3-KO-2	0.29767	0.71303
	GGGTTATCAAGCACAG-Hdac3-KO-2	0	0
	GGGTTATGTGAATATG-Hdac3-KO-2	1.33038	0.585
	GGTAACTTCATTCCTA-Hdac3-KO-2	0	0.76874
	GGTAATCGTTCGTAAC-Hdac3-KO-2	1.03155	0
	GGTAGAGCAAGAATAC-Hdac3-KO-2	0	0.45601
	GGTCTGGAGTGCACAG-Hdac3-KO-2	0	0
	GGTCTGGGTGATACAA-Hdac3-KO-2	0	0.92616
	GGTGATTAGGCTAACG-Hdac3-KO-2	0	0.27221
	GGTGATTAGGCTGGAT-Hdac3-KO-2	0	0
	GGTGGCTCAGCGTGCT-Hdac3-KO-2	0.93035	1.40384
	GGTGTTAAGTCATGAA-Hdac3-KO-2	0	1.05932
	GGTGTTATCAAGAAAC-Hdac3-KO-2	0.4056	0
	GGTTAACGTTCCTAAG-Hdac3-KO-2	0	0.64173
	GTAACCACATATGAAG-Hdac3-KO-2	0	0.37169
	GTAAGTCAGAGCTGCA-Hdac3-KO-2	0	0.21005
	GTAATCGCAGACTGCC-Hdac3-KO-2	1.58771	0.62326
	GTAGATCTCCTGTAAG-Hdac3-KO-2	0	0
	GTAGTACCACTTTATC-Hdac3-KO-2	0	0.29186
	GTATTGGGTATCAAGA-Hdac3-KO-2	0	1.00091
	GTATTGGTCGACCATA-Hdac3-KO-2	0	0
	GTCAAGTCATCTCCCA-Hdac3-KO-2	1.27197	0
	GTCACTCTCAGCTAGT-Hdac3-KO-2	1.64665	0
	GTCAGCGTCTGACGCG-Hdac3-KO-2	2.0223	0
	GTCATCCGTAAGGCTG-Hdac3-KO-2	0	0
	GTCATGACATCCAATG-Hdac3-KO-2	0	0.28008
	GTCCACTAGAGCAACC-Hdac3-KO-2	0	0
	GTCCTCACACTACAGT-Hdac3-KO-2	0	0.88417
	GTCCTCATCTGCGGAC-Hdac3-KO-2	0	0.36598
	GTCGTAAAGTTTGCTG-Hdac3-KO-2	0	0.48766
	GTCTAGATCTGCATAG-Hdac3-KO-2	0	0
	GTGACGCCACCTGAAT-Hdac3-KO-2	0.59319	0.59319
	GTGAGCCAGTCTTCCC-Hdac3-KO-2	0	0.73791
	GTGAGCCCACAAACGG-Hdac3-KO-2	0	0
	GTGAGCCTCCGTCCTA-Hdac3-KO-2	1.30542	0
	GTGCACGAGGTGATCG-Hdac3-KO-2	1.19289	0.92864
	GTGCACGGTGTTCGAT-Hdac3-KO-2	0.34849	0.48575
	GTGCAGCTCATTCTTG-Hdac3-KO-2	0	0
	GTGCGTGGTAGTTCCA-Hdac3-KO-2	0.58264	0.58264
	GTGCTGGTCAGGGATG-Hdac3-KO-2	0	0
	GTGGAAGCATAGCACT-Hdac3-KO-2	0	1.00958
	GTGGAGACACCTCAGG-Hdac3-KO-2	0	0
	GTGGAGAGTTTAGACC-Hdac3-KO-2	0.733	0
	GTGGCGTAGTAGATCA-Hdac3-KO-2	1.76722	1.23176
	GTGGTTACATGACAGG-Hdac3-KO-2	0	1.03877
	GTGTAACGTTGTGTAC-Hdac3-KO-2	0	0
	GTGTCCTAGTAACGAT-Hdac3-KO-2	0	0
	GTGTCCTTCCGTATGA-Hdac3-KO-2	0.55653	0
	GTGTCCTTCTAAACGC-Hdac3-KO-2	0.76652	0
	GTGTGATCACGACGTC-Hdac3-KO-2	0	1.40838
	GTGTGATGTGCTCTTC-Hdac3-KO-2	0	0
	GTGTGGCAGCCTCACG-Hdac3-KO-2	0.67912	0.67912
	GTTACCCAGTAAGGGA-Hdac3-KO-2	1.05511	0
	GTTACGAAGAAGGATG-Hdac3-KO-2	0	0.79777
	GTTAGACAGACGATAT-Hdac3-KO-2	0	0
	GTTAGACCAATGTCTG-Hdac3-KO-2	0.68352	0.68352
	GTTAGACGTCAGTCTA-Hdac3-KO-2	0	0
	GTTAGTGCAACGGGTA-Hdac3-KO-2	0	0
	GTTATGGGTGAGAACC-Hdac3-KO-2	1.40977	0
	GTTCCGTTCGAGCACC-Hdac3-KO-2	0	0.30835
	GTTCTATTCCTATGGA-Hdac3-KO-2	0.90508	0.31338
	GTTGTAGCACGCCAGT-Hdac3-KO-2	0	0
	GTTGTCCCACTCGATA-Hdac3-KO-2	0.72225	0.53418
	GTTGTCCGTAGTTAGA-Hdac3-KO-2	0	0
	GTTGTGATCGAGTCTA-Hdac3-KO-2	0	0
	GTTTACTCAGGAGACT-Hdac3-KO-2	0	0
	TAACCAGTCCGACAGC-Hdac3-KO-2	0.6668	0.38798
	TAACCAGTCGCGGTAC-Hdac3-KO-2	1.36773	0
	TAAGCACCACATATCG-Hdac3-KO-2	1.27905	0
	TAATCTCCACGGAAGT-Hdac3-KO-2	1.53017	0
	TAATTCCAGCTTAAGA-Hdac3-KO-2	0	0.51116
	TACAGGTTCAGCTGAT-Hdac3-KO-2	0	0
	TACATTCGTTAGTCGT-Hdac3-KO-2	0.42221	0
	TACATTCTCGTGGAAG-Hdac3-KO-2	0	0.24873
	TACCCACGTCGTTGCG-Hdac3-KO-2	0	0.8555
	TACCGGGAGAGTCAAT-Hdac3-KO-2	2.09137	1.0768
	TACCGGGCAATGAGCG-Hdac3-KO-2	0.83684	0.36211
	TACCTCGGTCGTACTA-Hdac3-KO-2	0	0.30541
	TACCTCGGTGTGGTCC-Hdac3-KO-2	0	1.71228
	TACCTGCAGTAGGGTC-Hdac3-KO-2	0.59587	0.24022
	TACCTGCTCAATCTTC-Hdac3-KO-2	0	0
	TACGCTCGTCCTGGTG-Hdac3-KO-2	1.20645	0
	TACGCTCTCCCGGTAG-Hdac3-KO-2	0.66996	0.82075
	TACGTCCAGTACAACA-Hdac3-KO-2	0	0
	TACGTCCGTCAACATC-Hdac3-KO-2	0	0.57854
	TACTTACGTTCGGCTG-Hdac3-KO-2	0	0.53649
	TACTTCACAACCCGCA-Hdac3-KO-2	0	0
	TACTTGTCAAGGCAAC-Hdac3-KO-2	0	0.3625
	TACTTGTCATCTCAAG-Hdac3-KO-2	0.83115	0.65528
	TACTTGTTCGTAGGAG-Hdac3-KO-2	0	0
	TACTTGTTCTTGATTC-Hdac3-KO-2	0	0
	TAGATCGGTGTTCATG-Hdac3-KO-2	0	0
	TAGGAGGAGCATCCCG-Hdac3-KO-2	0	0
	TAGGTTGGTACAGAGC-Hdac3-KO-2	0	0.42045
	TAGTGCAAGTATAACG-Hdac3-KO-2	0	1.57517
	TATCAGGTCGCTCTAC-Hdac3-KO-2	0.83228	1.00482
	TATCCTAGTAGGGTAC-Hdac3-KO-2	0	0
	TATCGCCCAGAGAGGG-Hdac3-KO-2	0.28802	0.51137
	TATCTTGCAGACCCGT-Hdac3-KO-2	0.99806	0.99806
	TATCTTGCATGGCACC-Hdac3-KO-2	1.3782	0.68776
	TATCTTGGTGTTAGCT-Hdac3-KO-2	0	0
	TATTGCTGTCATGGCC-Hdac3-KO-2	1.87134	0.70837
	TATTGGGGTACGGGAT-Hdac3-KO-2	0	1.53574
	TATTTCGCATCGTTCC-Hdac3-KO-2	0	0
	TATTTCGGTGTTACTG-Hdac3-KO-2	0	0.91603
	TCAAGTGAGAGGCGTT-Hdac3-KO-2	0	0
	TCAATCTTCGCACGAC-Hdac3-KO-2	1.15938	0.73906
	TCACGCTGTTGGAGAC-Hdac3-KO-2	0	1.05376
	TCACGCTTCCCTAGGG-Hdac3-KO-2	0	0.36706
	TCACTCGGTGTGCTTA-Hdac3-KO-2	0	1.01399
	TCAGCAAGTGTGAGCA-Hdac3-KO-2	0.94623	0.94623
	TCAGCCTCATGCGTGC-Hdac3-KO-2	0	0
	TCAGGGCGTATCAGGG-Hdac3-KO-2	0	0.98629
	TCAGGTATCTACTGAG-Hdac3-KO-2	0	0
	TCAGTCCAGCATCTTG-Hdac3-KO-2	0	0.85722
	TCAGTCCCATCATCTT-Hdac3-KO-2	0	0.27102
	TCAGTGAAGGGTGAAA-Hdac3-KO-2	0	0
	TCAGTTTCAATAACCC-Hdac3-KO-2	0	0
	TCATCATCAACGACAG-Hdac3-KO-2	1.42384	1.04355
	TCATCATGTTGGGTTT-Hdac3-KO-2	0	0.54445
	TCATGAGAGACGAAGA-Hdac3-KO-2	0	0
	TCATGGAGTGGACAGT-Hdac3-KO-2	2.15293	0
	TCATGGATCTTGGTCC-Hdac3-KO-2	0.65247	0.37853
	TCATGTTGTGCAACAG-Hdac3-KO-2	1.96799	0.98544
	TCATTACTCGGTAGGA-Hdac3-KO-2	0	0
	TCATTCACACTTGTGA-Hdac3-KO-2	1.51871	0.36866
	TCATTGTAGAGTCACG-Hdac3-KO-2	0.40679	0
	TCATTGTTCGAAGCAG-Hdac3-KO-2	0.80502	0
	TCCACGTTCAGCACCG-Hdac3-KO-2	0	0
	TCCATCGGTCTCAGGC-Hdac3-KO-2	0	0
	TCCATGCCAAGTCCCG-Hdac3-KO-2	1.17228	0.96369
	TCCCACAGTGCCCTTT-Hdac3-KO-2	0.31249	0
	TCCGAAACAGCTGGTC-Hdac3-KO-2	2.08326	0
	TCCGAAACATGAAGCG-Hdac3-KO-2	0.68931	0.68931
	TCCGTGTTCTGGCCTT-Hdac3-KO-2	0.61529	0.35424
	TCCTAATAGTGCAACG-Hdac3-KO-2	0	0.52829
	TCCTCTTAGTACAACA-Hdac3-KO-2	1.25932	1.25932
	TCCTCTTCAATCCTTT-Hdac3-KO-2	0.51764	0.29194
	TCCTCTTTCTTCTCAA-Hdac3-KO-2	1.44234	0.49842
	TCCTGCAAGCCGTTAT-Hdac3-KO-2	0	1.10424
	TCGAACATCGCAGAGA-Hdac3-KO-2	0	0
	TCGACCTTCAAATAGG-Hdac3-KO-2	1.11242	1.11242
	TCGACGGAGCAGCCTC-Hdac3-KO-2	0	1.35612
	TCGACGGCAATTGCGT-Hdac3-KO-2	0.2012	0.84898
	TCGATTTCATTGCTTT-Hdac3-KO-2	0	0.32513
	TCGCAGGTCTGCACCT-Hdac3-KO-2	0.98526	0.60936
	TCGCTTGTCAGCCCAG-Hdac3-KO-2	0	0
	TCGTCCACATCCAATG-Hdac3-KO-2	0	0
	TCGTGCTAGATAGTCA-Hdac3-KO-2	1.30079	0.32335
	TCGTGCTTCATTACGG-Hdac3-KO-2	1.73935	0
	TCTACCGCACGTTGGC-Hdac3-KO-2	0.51178	0
	TCTCAGCGTATGAGGC-Hdac3-KO-2	0.67492	0.67492
	TCTTTGATCGTCCTTG-Hdac3-KO-2	0	0.62736
	TGAATCGAGATAGCAT-Hdac3-KO-2	0	0
	TGAATGCAGCTAATCC-Hdac3-KO-2	0	0
	TGAGGAGGTGAGTAAT-Hdac3-KO-2	0	0
	TGATCAGAGTTGGGAC-Hdac3-KO-2	0	0
	TGATGGTGTCGCGTTG-Hdac3-KO-2	0	0.33484
	TGCACGGAGATCGGTG-Hdac3-KO-2	0	0
	TGCACGGTCATTTGCT-Hdac3-KO-2	2.2963	0
	TGCAGATAGAATAACC-Hdac3-KO-2	0.94916	0.63114
	TGCAGGCTCACCCATC-Hdac3-KO-2	0	1.67817
	TGCAGTACACGACGTC-Hdac3-KO-2	0	0.65653
	TGCAGTAGTACCGCGT-Hdac3-KO-2	0.76392	0.4532
	TGCATCCCATAACTCG-Hdac3-KO-2	0	0
	TGCATGAAGTGGTGGT-Hdac3-KO-2	1.56767	0
	TGCATGACACGTAACT-Hdac3-KO-2	1.75812	1.75812
	TGCCGAGAGTCCTACA-Hdac3-KO-2	0.56348	0
	TGCGACGAGAGGATGA-Hdac3-KO-2	0	0
	TGCGGGTAGTTCCAGT-Hdac3-KO-2	0	0
	TGCTTCGGTCAACCTA-Hdac3-KO-2	0	0
	TGGAACTAGCGACATG-Hdac3-KO-2	0.9145	0
	TGGAACTTCGCTTGAA-Hdac3-KO-2	1.00729	0.36085
	TGGAGGACAGAACATA-Hdac3-KO-2	0	0
	TGGATCAAGTTGGCTT-Hdac3-KO-2	1.76573	0
	TGGGATTGTCAGGTGA-Hdac3-KO-2	0	0
	TGGGATTGTCGAAGCA-Hdac3-KO-2	0.26391	0.26391
	TGGGTTACACATACGT-Hdac3-KO-2	1.57212	0
	TGGGTTAGTGGTAACG-Hdac3-KO-2	0.46021	0.77417
	TGGTACATCGAGCCTG-Hdac3-KO-2	1.62088	0
	TGGTAGTCAAACGGCA-Hdac3-KO-2	1.42306	0.30009
	TGGTAGTCAGCTCCTT-Hdac3-KO-2	0	0
	TGGTGATAGTATTGCC-Hdac3-KO-2	1.01887	0.46375
	TGGTGATCAGTACTAC-Hdac3-KO-2	0	0
	TGGTGATGTGGCATCC-Hdac3-KO-2	0	0.97517
	TGTAAGCTCCACGAAT-Hdac3-KO-2	0	0.2456
	TGTACAGGTGACATCT-Hdac3-KO-2	0.936	0
	TGTCAGACACAAGCAG-Hdac3-KO-2	0	0
	TGTCCCAAGAGCAAGA-Hdac3-KO-2	0	0.33245
	TGTGAGTCATCAGCGC-Hdac3-KO-2	1.50897	1.83786
	TGTGATGAGCTTGTTG-Hdac3-KO-2	1.74128	0
	TGTGCGGGTGAGCCAA-Hdac3-KO-2	0	0
	TGTGCGGTCATGAGGG-Hdac3-KO-2	0	1.75889
	TGTGTGAAGAGCCGAT-Hdac3-KO-2	0	0.57689
	TGTGTGAGTAGGAGTC-Hdac3-KO-2	0	0
	TGTTACTGTACAGTAA-Hdac3-KO-2	0	0.43979
	TGTTACTGTGTCTTCC-Hdac3-KO-2	1.31386	0.57509
	TGTTACTTCGTGGACC-Hdac3-KO-2	0	0.40578
	TGTTACTTCTGCGGAC-Hdac3-KO-2	0	0
	TGTTCCGTCGCAATTG-Hdac3-KO-2	0	1.14787
	TGTTCCGTCTCTATAC-Hdac3-KO-2	0	1.08667
	TGTTCTAGTGATGTAA-Hdac3-KO-2	0	0.70783
	TGTTGGAGTTGCTGAT-Hdac3-KO-2	0	0.23578
	TGTTGGATCAAAGACA-Hdac3-KO-2	0	0.42492
	TGTTGGATCCGGCAAC-Hdac3-KO-2	0	0.83532
	TTAATCCTCTACCTTA-Hdac3-KO-2	0	0
	TTACCATTCTTCTTCC-Hdac3-KO-2	0	0
	TTACGTTGTATTGGCT-Hdac3-KO-2	0	0
	TTACTGTAGCTCTTCC-Hdac3-KO-2	0	0.85717
	TTAGTCTTCTCGAGTA-Hdac3-KO-2	1.4617	0.74405
	TTATTGCGTCACTGAT-Hdac3-KO-2	0.95532	0
	TTATTGCTCCCAGCGA-Hdac3-KO-2	0	0.5217
	TTCACCGAGGTCGCCT-Hdac3-KO-2	0	0.64819
	TTCAGGAAGCCGGATA-Hdac3-KO-2	0	0
	TTCAGGAAGTCAGCGA-Hdac3-KO-2	0.32212	0.6679
	TTCATTGTCGTGGGTC-Hdac3-KO-2	0	0
	TTCCAATGTGCGAACA-Hdac3-KO-2	0	0
	TTCCGGTAGGACTTCT-Hdac3-KO-2	0	0
	TTCCGGTCATGTGCCG-Hdac3-KO-2	0	0
	TTCCGTGAGCTGAGCA-Hdac3-KO-2	0	0
	TTCGGTCGTGCCTACG-Hdac3-KO-2	0	1.00597
	TTCTAGTGTCAACCAT-Hdac3-KO-2	1.88933	0
	TTCTCTCGTGGCCTCA-Hdac3-KO-2	0	0
	TTCTCTCTCCTGTTAT-Hdac3-KO-2	1.05804	0
	TTCTGTAAGTGACCTT-Hdac3-KO-2	1.54877	0
	TTGAACGAGGAATCGC-Hdac3-KO-2	1.19854	0
	TTGAACGAGGCTTAAA-Hdac3-KO-2	1.01693	0
	TTGAACGCATGGAAGC-Hdac3-KO-2	1.84878	0
	TTGAACGGTATGTCTG-Hdac3-KO-2	0	0
	TTGAGTGAGTTGTACC-Hdac3-KO-2	0	0.29431
	TTGAGTGGTCGATGCC-Hdac3-KO-2	0.82293	0
	TTGAGTGGTGAGCTCC-Hdac3-KO-2	0	0.56856
	TTGCATTCACAGAGCA-Hdac3-KO-2	0.24676	0.24676
	TTGCATTTCGACGACC-Hdac3-KO-2	0	0
	TTGCCTGCATGATAGA-Hdac3-KO-2	0	0
	TTGGATGCATGTGCTA-Hdac3-KO-2	0	1.68512
	TTGGGTATCTCACTCG-Hdac3-KO-2	1.9203	0
	TTGTGGACAGGGTCTC-Hdac3-KO-2	0	0.27654
	TTTACCAAGCACGATG-Hdac3-KO-2	0	0.74512
	TTTACGTAGTCACAGG-Hdac3-KO-2	0	0.82921
	TTTACTGAGACTCTAC-Hdac3-KO-2	1.99199	1.23391
	TTTACTGGTATTTCCT-Hdac3-KO-2	0	0
	TTTATGCAGTGCTCAT-Hdac3-KO-2	1.39834	0
	TTTCACATCCCATAAG-Hdac3-KO-2	0.28702	0.50977
	TTTCACATCTATCGGA-Hdac3-KO-2	0.55983	0.91659
	TTTCATGAGGTGCAGT-Hdac3-KO-2	0	1.32041
	TTTCGATCACTGTCGG-Hdac3-KO-2	0	0
	TTTCGATTCATGCGGC-Hdac3-KO-2	0.3097	0.54583
	TTTGACTCAGATGCGA-Hdac3-KO-2	0.31262	1.04204
	TTTGGAGAGATAACGT-Hdac3-KO-2	0	1.61035
	TTTGGAGTCTCAGAAC-Hdac3-KO-2	0.74041	1.16114
	TTTGGTTGTTGACTAC-Hdac3-KO-2	0	1.52326
	AAACGCTTCCGGGACT-Hdac3-KO-3	2.68088	0
	AAAGAACAGTCCTGCG-Hdac3-KO-3	1.18488	0.44953
	AAAGGATGTTAGAGAT-Hdac3-KO-3	0	0.70719
	AACCAACTCCGACAGC-Hdac3-KO-3	1.80222	0.54424
	AACCATGAGAACGCGT-Hdac3-KO-3	2.25337	0.88375
	AACCTTTTCTTGGCTC-Hdac3-KO-3	0	0
	AACGGGACATGAAGCG-Hdac3-KO-3	0	1.14023
	AAGACAACAGGAACCA-Hdac3-KO-3	0	0
	AAGATAGTCTCCCAAC-Hdac3-KO-3	1.61057	0
	AAGGAATAGTCCGCCA-Hdac3-KO-3	0.7326	0.7326
	ACACCAAGTTCTCTAT-Hdac3-KO-3	0	0.29496
	ACATCCCGTCTAACGT-Hdac3-KO-3	0	0.82215
	ACCATTTTCCTCGCAT-Hdac3-KO-3	0	0
	ACCCTCATCCGTGCGA-Hdac3-KO-3	2.12499	0.42306
	ACCTGTCGTGCACGCT-Hdac3-KO-3	0	0
	ACGATCAAGCGCACAA-Hdac3-KO-3	0.51915	0.9938
	ACGGGTCAGACCCGCT-Hdac3-KO-3	0.75096	1.4718
	ACGGTTACAAGCGCAA-Hdac3-KO-3	0	0
	ACGTACAAGTCCCAGC-Hdac3-KO-3	2.61803	0.82016
	ACTGCAAAGGAGGTTC-Hdac3-KO-3	2.39283	0
	ACTGCAAGTAAGCTCT-Hdac3-KO-3	0	0
	ACTGTGACATGAAGCG-Hdac3-KO-3	0.64781	0.86163
	ACTTCGCGTGTCATTG-Hdac3-KO-3	0	0
	AGACAAACAAAGGATT-Hdac3-KO-3	0	0.64273
	AGAGAATAGCCTCTCT-Hdac3-KO-3	2.17108	1.07907
	AGATAGACATGCCGCA-Hdac3-KO-3	1.1765	1.1765
	AGATCGTCACGCAAAG-Hdac3-KO-3	0	0.8549
	AGATGAAAGATCCGAG-Hdac3-KO-3	1.82326	0
	AGATGCTCAAGTCCCG-Hdac3-KO-3	0	0
	AGCCACGAGTCATCGT-Hdac3-KO-3	0.56936	0.56936
	AGCGTATTCATAGACC-Hdac3-KO-3	0	0
	AGCTCAATCTTTCCGG-Hdac3-KO-3	0	0.63626
	AGCTTCCTCACATTGG-Hdac3-KO-3	0	0
	AGGAAATCAACCAACT-Hdac3-KO-3	0	0
	AGGCTGCCAAGATGTA-Hdac3-KO-3	1.4168	0.57716
	AGGCTGCGTATTGAGA-Hdac3-KO-3	0	0.6757
	AGGGAGTCAGCTGTTA-Hdac3-KO-3	0	0.58877
	AGGGAGTGTGGGACAT-Hdac3-KO-3	0	0
	AGGGCCTGTCCTGTCT-Hdac3-KO-3	0	1.74967
	AGGGCCTTCAACCTCC-Hdac3-KO-3	0	0
	AGGTAGGCATAGATCC-Hdac3-KO-3	0	1.06476
	AGTAACCCACAAGCCC-Hdac3-KO-3	0	0
	ATACCTTGTGTTGACT-Hdac3-KO-3	2.61685	0
	ATCACGATCTGTAAGC-Hdac3-KO-3	0	0
	ATCACTTGTCGATGCC-Hdac3-KO-3	1.65881	0
	ATCCACCGTGCCGTAC-Hdac3-KO-3	0	0
	ATCGATGGTTTACCTT-Hdac3-KO-3	1.87267	0
	ATCGTCCAGGCTAAAT-Hdac3-KO-3	1.60101	0.68789
	ATCTCTATCTCTCGCA-Hdac3-KO-3	0	1.06107
	ATGATCGTCTCTGCTG-Hdac3-KO-3	0.55288	0
	ATGCGATGTTATGACC-Hdac3-KO-3	1.86279	0.60823
	ATGGAGGGTCTTACAG-Hdac3-KO-3	0	0
	ATGGGTTTCATCTGTT-Hdac3-KO-3	0	2.09453
	ATTGGGTCAATGCTCA-Hdac3-KO-3	0	0
	ATTGTTCCACCGAATT-Hdac3-KO-3	1.74731	1.21478
	ATTTACCGTCACCTTC-Hdac3-KO-3	0	0.74089
	ATTTCTGCAGTCACGC-Hdac3-KO-3	0	0
	CAACCTCTCTGGCTGG-Hdac3-KO-3	0	0.62682
	CAAGCTAGTGAACTAA-Hdac3-KO-3	0	0
	CAAGGGATCCGCAGTG-Hdac3-KO-3	1.68636	0
	CAATACGTCCACAGCG-Hdac3-KO-3	2.01694	0
	CAATCGACATAGGAGC-Hdac3-KO-3	1.40969	1.11944
	CACACAAAGCGACTTT-Hdac3-KO-3	0.80689	0.48271
	CACAGATGTAGCTTTG-Hdac3-KO-3	0.97621	0
	CACAGATGTGTCATGT-Hdac3-KO-3	0.87057	0
	CACATGACAGAATGTA-Hdac3-KO-3	0	0
	CACGTTCAGAAATTGC-Hdac3-KO-3	0	0.90774
	CAGATTGCAGCGGATA-Hdac3-KO-3	0	0
	CAGCACGGTTCAAAGA-Hdac3-KO-3	0	0
	CAGTTAGCACGGAAGT-Hdac3-KO-3	0.72901	0.72901
	CATACTTAGAGGGTCT-Hdac3-KO-3	1.02875	0
	CATGCCTAGAAGCCTG-Hdac3-KO-3	1.22771	0.4721
	CATGCCTTCTTACTGT-Hdac3-KO-3	0	0
	CATGCGGCAGGCCTGT-Hdac3-KO-3	0.43079	0
	CATGCTCAGGTCGTGA-Hdac3-KO-3	1.85196	1.02632
	CATTCTACAGCACGAA-Hdac3-KO-3	0.49693	0.82739
	CATTGAGGTGGACAGT-Hdac3-KO-3	0.62473	0
	CATTGCCCAGGACAGT-Hdac3-KO-3	1.2099	0
	CCAATGAAGGGAGGTG-Hdac3-KO-3	0	0
	CCACGAGTCACTACGA-Hdac3-KO-3	0.56954	0
	CCCGAAGCAGAACTAA-Hdac3-KO-3	0	0
	CCCGAAGGTCCTTAAG-Hdac3-KO-3	0	0.56046
	CCCTAACCACAGCCAC-Hdac3-KO-3	1.24166	1.45437
	CCCTAACTCGGCACTG-Hdac3-KO-3	2.46911	0
	CCCTCAACACCACATA-Hdac3-KO-3	0	0
	CCCTCTCGTACAGAAT-Hdac3-KO-3	0	0
	CCCTCTCGTTAGAAAC-Hdac3-KO-3	1.49149	0
	CCGATGGAGAAACTCA-Hdac3-KO-3	0	0
	CCGATGGCACCTGAAT-Hdac3-KO-3	1.39427	1.56654
	CCTAACCTCATCAGTG-Hdac3-KO-3	0	0
	CCTAACCTCCATCGTC-Hdac3-KO-3	0	0.75676
	CCTAAGACAGGCTCTG-Hdac3-KO-3	0	0.92805
	CCTCATGGTGCATACT-Hdac3-KO-3	1.54311	0.75708
	CCTCTCCCAGCATCTA-Hdac3-KO-3	2.28989	0
	CCTCTCCGTCATCCGG-Hdac3-KO-3	0.82297	0
	CCTGTTGCACTAGGCC-Hdac3-KO-3	0	0
	CCTTCAGAGCACCAGA-Hdac3-KO-3	0	0
	CCTTCAGTCATCGCAA-Hdac3-KO-3	0	0.60447
	CCTTGTGGTTGGACTT-Hdac3-KO-3	0.47709	0
	CCTTTGGTCTGTAACG-Hdac3-KO-3	0	0
	CGAGGAACATTGACTG-Hdac3-KO-3	1.81676	0
	CGAGGAAGTTCCGCGA-Hdac3-KO-3	1.36319	0
	CGAGTGCCACGTTCGG-Hdac3-KO-3	0	0
	CGCATGGAGCATGCAG-Hdac3-KO-3	0.89434	0.67489
	CGCCATTGTACGCTAT-Hdac3-KO-3	1.88534	0
	CGCGTGAGTGATAGAT-Hdac3-KO-3	0.72379	0
	CGGAACCGTCCGAAGA-Hdac3-KO-3	0.53214	0
	CGGAGAACACACCTGG-Hdac3-KO-3	0.99352	0.61538
	CGGAGAACAGAACTTC-Hdac3-KO-3	0	1.06533
	CGTCCATTCAACGCTA-Hdac3-KO-3	0	0
	CGTTAGATCGAAGAAT-Hdac3-KO-3	0	0
	CGTTGGGCACTGCACG-Hdac3-KO-3	0	1.44375
	CTACAGAGTACGTGTT-Hdac3-KO-3	0.59073	0
	CTACATTTCTGCTTAT-Hdac3-KO-3	1.40183	1.40183
	CTACCTGCAGTTGCGC-Hdac3-KO-3	1.04696	0.65466
	CTACGGGTCTCATTGT-Hdac3-KO-3	1.58009	1.19792
	CTACTATCAACAGCTT-Hdac3-KO-3	0.46674	1.21761
	CTACTATTCAGCTGTA-Hdac3-KO-3	0	0.6544
	CTAGACACACAACGTT-Hdac3-KO-3	2.42063	0
	CTATCCGAGCGGTAAC-Hdac3-KO-3	0.98445	0.98445
	CTATCTAAGGATATAC-Hdac3-KO-3	0	1.06997
	CTCAACCAGTTTCAGC-Hdac3-KO-3	0.81202	0.48626
	CTCATCGGTGTACATC-Hdac3-KO-3	0	0.99551
	CTGATCCTCATAGAGA-Hdac3-KO-3	1.28234	0
	CTGCCTACAGTAGATA-Hdac3-KO-3	1.1242	0
	CTGGCAGTCTAGGCCG-Hdac3-KO-3	0	1.33214
	CTGTACCTCTCTGCTG-Hdac3-KO-3	0	0
	CTGTAGATCCGTATAG-Hdac3-KO-3	0.72966	0.42995
	CTGTATTTCACTGTCC-Hdac3-KO-3	1.50441	0.87572
	CTTAGGACAGATCATC-Hdac3-KO-3	1.30433	0.51361
	CTTCTAACATCCGGCA-Hdac3-KO-3	0.24766	0.75335
	CTTCTCTCAGTAGTGG-Hdac3-KO-3	0	1.7706
	CTTTCAATCCCTATTA-Hdac3-KO-3	0	0.45665
	GAACGTTGTCTCAAGT-Hdac3-KO-3	0	0
	GAAGCGAAGAGAGTTT-Hdac3-KO-3	0	0
	GAATCACCAAATGGTA-Hdac3-KO-3	1.38195	0
	GAATCGTCAATAGTGA-Hdac3-KO-3	1.16199	0
	GACCAATAGGTCTGGA-Hdac3-KO-3	0.62207	0
	GACCCAGGTGCCCACA-Hdac3-KO-3	0	0
	GACCCTTCAGGATCTT-Hdac3-KO-3	0	0
	GACTATGCATCCTTGC-Hdac3-KO-3	0	0
	GACTGATTCACCGGTG-Hdac3-KO-3	0.95085	0
	GAGGGTAAGGGCGAAG-Hdac3-KO-3	1.53516	0.79481
	GAGGGTACAGAGCGTA-Hdac3-KO-3	0	0
	GAGTCTAAGTAGCTCT-Hdac3-KO-3	0.96473	0
	GAGTCTATCAAGTCGT-Hdac3-KO-3	0	0.58405
	GATAGAAAGCGTTAGG-Hdac3-KO-3	0.51453	0
	GATAGAAGTAATGATG-Hdac3-KO-3	0	0.42528
	GATGGAGAGTCATCGT-Hdac3-KO-3	1.18975	0
	GATTTCTAGCATACTC-Hdac3-KO-3	0	0
	GATTTCTCACGTCATA-Hdac3-KO-3	0	0
	GATTTCTTCGTTTACT-Hdac3-KO-3	0	0.51098
	GCAACATAGCTCCATA-Hdac3-KO-3	0	0
	GCAACATCAACGGCTC-Hdac3-KO-3	1.51581	0.81933
	GCACGTGTCCCATTCG-Hdac3-KO-3	0	0
	GCAGCCAAGGTCACAG-Hdac3-KO-3	0.67522	0
	GCAGCCACAAAGGAGA-Hdac3-KO-3	1.81613	0
	GCAGCCACAATGAGCG-Hdac3-KO-3	0.34612	0.8068
	GCATCGGTCTGAGAAA-Hdac3-KO-3	1.70661	1.35329
	GCCAGTGAGGATTCCT-Hdac3-KO-3	0	0.62628
	GCCCGAAGTCCCTGAG-Hdac3-KO-3	0	0
	GCCGATGGTCGCATTA-Hdac3-KO-3	1.57656	0
	GCCGTGATCAAGCTTG-Hdac3-KO-3	0.7941	0.7941
	GCGATCGAGTCTTCCC-Hdac3-KO-3	0	0
	GCGTTTCGTGTTCCAA-Hdac3-KO-3	2.1252	0.9062
	GCTACCTGTAGGAGTC-Hdac3-KO-3	0	0
	GCTCAAAGTGCATGTT-Hdac3-KO-3	0	0.51778
	GCTGCAGCATCTCATT-Hdac3-KO-3	0	0
	GCTTTCGAGTCTAGCT-Hdac3-KO-3	1.41688	0
	GGAACCCCAGTCGCAC-Hdac3-KO-3	2.28711	1.8418
	GGAATGGGTCCAGCGT-Hdac3-KO-3	1.25249	0.60596
	GGAGAACGTTAGAAGT-Hdac3-KO-3	0	0
	GGGAGTAGTGTCATTG-Hdac3-KO-3	0.64156	0.46977
	GGGATCCTCGATACTG-Hdac3-KO-3	1.95107	1.03349
	GGGTATTCATCGAGCC-Hdac3-KO-3	1.61154	0
	GGGTCACTCGAAGCCC-Hdac3-KO-3	1.43311	0
	GGGTGAATCATTTCCA-Hdac3-KO-3	0	0
	GGGTGAATCTGGGCAC-Hdac3-KO-3	1.78836	0.69111
	GGTAGAGCAATAGTCC-Hdac3-KO-3	0.8826	0
	GGTAGAGCACTGATTG-Hdac3-KO-3	2.48271	0
	GGTCACGTCTACGCAA-Hdac3-KO-3	0.71208	0.71208
	GGTCTGGCAGGCCCTA-Hdac3-KO-3	0	0
	GGTGATTGTGTGTCCG-Hdac3-KO-3	1.19875	0.76918
	GGTGTCGCAGGTCCCA-Hdac3-KO-3	0.94855	0.7201
	GGTTAACAGAGCATAT-Hdac3-KO-3	0.23184	0
	GTAACACTCTCAATCT-Hdac3-KO-3	1.07147	0
	GTACAACCACGGCCAT-Hdac3-KO-3	1.86646	0
	GTAGAAAAGAACCGCA-Hdac3-KO-3	0	0
	GTAGAAATCCCTCGTA-Hdac3-KO-3	1.19322	0.45389
	GTAGATCAGATGAACT-Hdac3-KO-3	0	1.69982
	GTAGCTACAGCATCTA-Hdac3-KO-3	0.79108	0.47181
	GTCAAACTCTGCTTTA-Hdac3-KO-3	0	0
	GTCACGGCACGGGCTT-Hdac3-KO-3	3.1828	1.27208
	GTCATTTGTACCAATC-Hdac3-KO-3	0	0
	GTCATTTGTGAGCTCC-Hdac3-KO-3	1.66436	1.90356
	GTCCACTAGAGTATAC-Hdac3-KO-3	0.35026	0.60916
	GTCCACTGTGGTCTAT-Hdac3-KO-3	0	0
	GTCCCATCAATGTCAC-Hdac3-KO-3	0	0
	GTCGTTCCAGACATCT-Hdac3-KO-3	0	0.55815
	GTCTTTAAGTTAGAAC-Hdac3-KO-3	0	0
	GTGACGCCACTCGATA-Hdac3-KO-3	0.41238	0.70351
	GTGATGTTCGGTCATA-Hdac3-KO-3	0	1.96478
	GTGCACGAGTGATGGC-Hdac3-KO-3	0.76563	0.45436
	GTGCGTGGTTTCTTAC-Hdac3-KO-3	0	0
	GTGCTTCCAGCTGTGC-Hdac3-KO-3	0	0
	GTGGAAGCACATAGCT-Hdac3-KO-3	1.86836	0
	GTGGCGTGTAACAGGC-Hdac3-KO-3	0	0
	GTGTAACCAACTCCCT-Hdac3-KO-3	1.23777	0
	GTGTAACCAATTCACG-Hdac3-KO-3	0	0
	GTGTGATTCGGTCATA-Hdac3-KO-3	0.62036	1.00033
	GTTACAGCATCCTGTC-Hdac3-KO-3	0	0.37807
	GTTACCCGTTCCATTT-Hdac3-KO-3	1.34311	0.99272
	GTTCATTAGAGAACCC-Hdac3-KO-3	0	0
	GTTGCGGTCTACGGTA-Hdac3-KO-3	0	0
	GTTGCTCAGTGCTCAT-Hdac3-KO-3	0.87913	0
	GTTGTAGTCGGCACTG-Hdac3-KO-3	0	0.49617
	GTTTGGACACCAATTG-Hdac3-KO-3	0	0
	TAACACGTCTAGGCAT-Hdac3-KO-3	0	0
	TAAGCACAGGTTCCGC-Hdac3-KO-3	1.0923	1.0923
	TAAGCCATCCCGAGTG-Hdac3-KO-3	0.95568	0.58791
	TAAGCCATCCGATTAG-Hdac3-KO-3	0.85555	0
	TAAGCGTTCCTCAGGG-Hdac3-KO-3	0.50545	0.50545
	TACACCCCACGACAAG-Hdac3-KO-3	1.41182	0
	TACACCCCATGGCTAT-Hdac3-KO-3	0	0.95242
	TACCCGTAGACATATG-Hdac3-KO-3	2.09623	1.34916
	TACCGGGAGGACGCTA-Hdac3-KO-3	0	0
	TACTTCAAGGTGCCTC-Hdac3-KO-3	2.25579	0.57471
	TAGACCAAGTTGTCAC-Hdac3-KO-3	0	0.67321
	TAGAGTCTCTAAGAAG-Hdac3-KO-3	0.99432	0
	TAGCACAGTGGTTTGT-Hdac3-KO-3	0.43198	0
	TAGGAGGCACTGCACG-Hdac3-KO-3	0	0
	TAGGTACGTAACATAG-Hdac3-KO-3	0.94013	0.77484
	TAGTGCATCAGGTAAA-Hdac3-KO-3	0	0.4765
	TATCGCCCAATTGTGC-Hdac3-KO-3	0	0.63041
	TATCGCCTCCCATAGA-Hdac3-KO-3	0.9104	0.55541
	TATCTTGTCTTGCAAG-Hdac3-KO-3	2.46937	0
	TATTTCGTCCGTAATG-Hdac3-KO-3	0	0
	TCAAGACCAGAGGTTG-Hdac3-KO-3	1.98359	1.64465
	TCAATCTCAGTAGATA-Hdac3-KO-3	1.29417	0.63268
	TCAATTCAGACGGTCA-Hdac3-KO-3	2.94355	0.82615
	TCACATTCATTCAGGT-Hdac3-KO-3	0.50313	0.83629
	TCACGGGTCGTGACTA-Hdac3-KO-3	0	0
	TCAGCAAAGGGACTGT-Hdac3-KO-3	0	0
	TCAGGGCAGGTCACAG-Hdac3-KO-3	0	0
	TCAGGGCTCGCAGAGA-Hdac3-KO-3	0	0
	TCATGTTCAGGAAGTC-Hdac3-KO-3	0	0.54726
	TCATTTGCAAACGAGC-Hdac3-KO-3	0	1.38937
	TCATTTGTCGTAGGGA-Hdac3-KO-3	1.18414	0
	TCCACGTCAGGTGGAT-Hdac3-KO-3	0.72063	0.72063
	TCCAGAAAGGTTAGTA-Hdac3-KO-3	1.95634	0.9236
	TCCCACATCCACGGGT-Hdac3-KO-3	0	0
	TCCCAGTTCGAGGCAA-Hdac3-KO-3	1.18947	0
	TCCGTGTTCACCATAG-Hdac3-KO-3	1.01538	0
	TCCTCGACACAGCCTG-Hdac3-KO-3	0.59988	0.59988
	TCGCAGGAGGCTCCCA-Hdac3-KO-3	0	0.63641
	TCGCTCATCCGCGGAT-Hdac3-KO-3	0.84434	0.84434
	TCGGGACTCAGTCCGG-Hdac3-KO-3	2.57448	1.53414
	TCGTAGAAGGACTAAT-Hdac3-KO-3	0	0
	TCGTGCTTCGTAGGAG-Hdac3-KO-3	2.05776	0
	TCTACATGTATGGTTC-Hdac3-KO-3	0	0
	TCTATACCACGCGTGT-Hdac3-KO-3	0	0
	TCTCACGGTAGACACG-Hdac3-KO-3	0.52803	0.52803
	TCTCAGCCATGGAACG-Hdac3-KO-3	0	0.83984
	TCTCAGCGTAATTGGA-Hdac3-KO-3	0.63274	0
	TCTCCGATCCGCATAA-Hdac3-KO-3	0	0
	TCTCTGGGTCTCTCAC-Hdac3-KO-3	0	0
	TCTTAGTCATGTGGTT-Hdac3-KO-3	0.59441	0
	TCTTTGAAGAAGGTAG-Hdac3-KO-3	1.68214	0
	TGAACGTAGGACAGTC-Hdac3-KO-3	0	0.33053
	TGAACGTTCAAACCCA-Hdac3-KO-3	1.09133	0
	TGAATGCCAGCGGATA-Hdac3-KO-3	0	0
	TGACTCCCACATACGT-Hdac3-KO-3	0	0
	TGAGCATTCTTCGTAT-Hdac3-KO-3	0	0
	TGAGGAGTCTTTGCTA-Hdac3-KO-3	0.91671	0.55992
	TGATGGTCACTTCATT-Hdac3-KO-3	0	0.50747
	TGCGATATCCCGTGAG-Hdac3-KO-3	1.54789	0.90851
	TGCTCGTTCAGCTGAT-Hdac3-KO-3	0	0
	TGGAGAGAGCGGGTAT-Hdac3-KO-3	1.99333	0
	TGGAGGACAGCGCGTT-Hdac3-KO-3	0.56504	0.56504
	TGGATGTTCATAGCAC-Hdac3-KO-3	0	0
	TGGTACACAAGTTTGC-Hdac3-KO-3	0	0
	TGGTACACATCGTGCG-Hdac3-KO-3	1.46239	0.74451
	TGGTAGTCACCGGTCA-Hdac3-KO-3	0	0.90561
	TGGTTAGGTAATCAGA-Hdac3-KO-3	0	0.59975
	TGTACAGAGTGCTCAT-Hdac3-KO-3	0.61408	0
	TGTACAGTCCAGTGCG-Hdac3-KO-3	1.39359	0.56379
	TGTAGACAGAACTTCC-Hdac3-KO-3	0	0
	TGTCAGAGTTCCGGTG-Hdac3-KO-3	2.13148	0
	TGTCCACAGTACTGGG-Hdac3-KO-3	0	0
	TGTCCCACAACCGATT-Hdac3-KO-3	0.35568	0
	TGTGATGGTCCACACG-Hdac3-KO-3	1.49269	1.19373
	TGTGGCGAGGGCGAGA-Hdac3-KO-3	1.28433	0.50263
	TGTTACTAGGGTTAAT-Hdac3-KO-3	1.12871	0
	TGTTACTTCGCAAGAG-Hdac3-KO-3	1.06951	0
	TGTTCATGTTCGGTAT-Hdac3-KO-3	0	0
	TGTTGGATCCAAACCA-Hdac3-KO-3	0	0
	TTAATCCCAGTGGGTA-Hdac3-KO-3	2.48213	0
	TTACAGGTCATTACGG-Hdac3-KO-3	0	0
	TTACTGTCATGCGGTC-Hdac3-KO-3	1.0855	0
	TTCACCGAGTCTAGCT-Hdac3-KO-3	0	0.53019
	TTCACCGGTCCACATA-Hdac3-KO-3	0	0
	TTCCAATTCATGGAGG-Hdac3-KO-3	0	0
	TTCCTCTTCATTGCCC-Hdac3-KO-3	1.12937	0
	TTCGGTCTCTTAGGAC-Hdac3-KO-3	0	0
	TTCTAGTTCGACATTG-Hdac3-KO-3	0.63654	0
	TTCTTGACATTAGGCT-Hdac3-KO-3	0	0
	TTGAGTGAGTCAGAGC-Hdac3-KO-3	0.52084	0
	TTGCCTGCATCCCACT-Hdac3-KO-3	0	0
	TTGCTGCCACTTGGCG-Hdac3-KO-3	0	0
	TTGGATGGTAAGGCCA-Hdac3-KO-3	1.21138	0
	TTGGGATGTCAGACGA-Hdac3-KO-3	0	0.58003
	TTGGGTACACAATCTG-Hdac3-KO-3	0	0.30042
	TTGGTTTGTTCTCCCA-Hdac3-KO-3	0	0
	TTGTGGACATACACCA-Hdac3-KO-3	0	0
	TTTACCAAGCGAACTG-Hdac3-KO-3	0	0
	TTTCCTCAGCTCTGTA-Hdac3-KO-3	1.46932	1.17275
	TTTGACTGTTCGTAAC-Hdac3-KO-3	0.59336	0
	TTTGTTGTCAGTCATG-Hdac3-KO-3	1.50486	0
	AAATGGACAAAGGCTG-Hdac3-KO-4	0.96234	0
	AACAACCAGTCTAGCT-Hdac3-KO-4	0.93644	0.27016
	AACAGGGCAAGGTCAG-Hdac3-KO-4	0	0
	AACAGGGCATGTACGT-Hdac3-KO-4	0.64403	0
	AACCACATCGCCAACG-Hdac3-KO-4	0.45428	1.00251
	AACCATGAGAGCTGCA-Hdac3-KO-4	0	0
	AACCATGTCGGTTGTA-Hdac3-KO-4	0	0
	AACCCAAGTAGCTCGC-Hdac3-KO-4	0	0
	AACCTGACAGATGCGA-Hdac3-KO-4	0.51512	1.10576
	AACGAAAGTACGACAG-Hdac3-KO-4	1.28827	0.36308
	AACTTCTGTTTACCAG-Hdac3-KO-4	0.91453	0.61769
	AAGAACACAGGTCCCA-Hdac3-KO-4	2.35766	1.99843
	AAGGAATCATATACCG-Hdac3-KO-4	0	0.31144
	AAGGTAAGTTAGGGTG-Hdac3-KO-4	0	0
	AAGTGAAAGCTAGTTC-Hdac3-KO-4	0.38948	0.66907
	AAGTTCGCAAACCACT-Hdac3-KO-4	0.90288	0.74195
	AATAGAGGTGATCGTT-Hdac3-KO-4	1.18234	0.31991
	AATAGAGTCGGTCGAC-Hdac3-KO-4	0.28514	0
	AATCGACAGACAGTCG-Hdac3-KO-4	2.50977	0.96111
	AATGAAGTCGTGGAAG-Hdac3-KO-4	0.89325	0.54321
	AATGACCCAATGACCT-Hdac3-KO-4	0	0
	AATGCCAAGCATATGA-Hdac3-KO-4	0	0.51076
	ACAAAGATCCACGTAA-Hdac3-KO-4	0	1.15589
	ACAAGCTAGCTACTGT-Hdac3-KO-4	0	0
	ACAAGCTCACAACCGC-Hdac3-KO-4	0.95226	0.58544
	ACAAGCTCATGACTAC-Hdac3-KO-4	0	0.69557
	ACAAGCTGTGGAGGTT-Hdac3-KO-4	0.70315	0.18567
	ACACAGTGTAATGCGG-Hdac3-KO-4	0	0
	ACACCAATCATTACTC-Hdac3-KO-4	0	1.53725
	ACAGAAAGTCACTCGG-Hdac3-KO-4	0	0
	ACATCCCTCAACTACG-Hdac3-KO-4	0	0
	ACATCGAGTTCTAACG-Hdac3-KO-4	0.50141	0
	ACATGCACATTGGATC-Hdac3-KO-4	0	0
	ACATTTCGTCGTAATC-Hdac3-KO-4	0	0
	ACCAAACAGGGTTAGC-Hdac3-KO-4	2.28535	0.35096
	ACCACAATCGGTGTAT-Hdac3-KO-4	2.39468	0
	ACCCTCATCTAACGCA-Hdac3-KO-4	0	0
	ACCTACCGTGTAGGAC-Hdac3-KO-4	2.0104	1.27719
	ACCTACCGTTTGTGGT-Hdac3-KO-4	0	0
	ACGGAAGCATAAGCGG-Hdac3-KO-4	0.34775	0.97965
	ACGGTTAAGATGAATC-Hdac3-KO-4	0.98675	0.98675
	ACTATGGCAACCGACC-Hdac3-KO-4	0.6175	0.35568
	ACTGCAACACTGGCGT-Hdac3-KO-4	1.74519	0.94611
	ACTGTCCGTGCTGATT-Hdac3-KO-4	0	0
	ACTGTGAGTGAGACGT-Hdac3-KO-4	1.25108	0
	ACTTAGGGTCCATCTC-Hdac3-KO-4	0.67982	0.3966
	ACTTTCACATCTATCT-Hdac3-KO-4	0.60849	0.98406
	ACTTTCAGTATCAAGA-Hdac3-KO-4	1.57344	0.49299
	ACTTTGTGTAGGCAGT-Hdac3-KO-4	0	0
	AGAAATGCAAGAGGCT-Hdac3-KO-4	0	0.31861
	AGAACCTAGAGGATCC-Hdac3-KO-4	0	1.3875
	AGAAGCGGTTGTCATG-Hdac3-KO-4	0	1.32242
	AGAAGCGTCTTTCCGG-Hdac3-KO-4	1.12748	0
	AGACAAAAGGACTAAT-Hdac3-KO-4	0	0.53158
	AGACAAAAGTGACACG-Hdac3-KO-4	0	0
	AGACAGGTCCGCTAGG-Hdac3-KO-4	0	1.37733
	AGAGAGCAGCATGCAG-Hdac3-KO-4	0	0
	AGAGCAGTCAAGAGTA-Hdac3-KO-4	0.75355	0
	AGAGCCCGTGAGACCA-Hdac3-KO-4	0	0.46451
	AGATAGAGTAGGGTAC-Hdac3-KO-4	0.41104	0
	AGATAGATCGGCTGGT-Hdac3-KO-4	0	0
	AGATGAAGTGGTGATG-Hdac3-KO-4	2.47524	0.66603
	AGATGCTAGCTGGCTC-Hdac3-KO-4	0.957	0.72718
	AGCCACGGTTGCTTGA-Hdac3-KO-4	1.05573	0.61618
	AGCCAGCCACTGGATT-Hdac3-KO-4	1.2694	0.70482
	AGCCAGCGTTCTCCTG-Hdac3-KO-4	0.45428	0
	AGCCAGCTCCACCTCA-Hdac3-KO-4	0.34672	0
	AGCGCCACACGGTGTC-Hdac3-KO-4	0.79303	0
	AGCGCCATCCGCACTT-Hdac3-KO-4	0	0
	AGCGCCATCGAACGCC-Hdac3-KO-4	0	0
	AGCGTATAGTGGGAAA-Hdac3-KO-4	1.14364	1.14364
	AGCGTATCACGGCCAT-Hdac3-KO-4	1.02984	0
	AGCGTATGTCTTCATT-Hdac3-KO-4	1.77702	0
	AGCGTCGAGAAGTCCG-Hdac3-KO-4	0	0.76277
	AGCTTCCCACGTGAGA-Hdac3-KO-4	1.779	0
	AGGAATAGTGAACTAA-Hdac3-KO-4	0	0
	AGGACGATCCACACAA-Hdac3-KO-4	0	0
	AGGACTTGTGTTGCCG-Hdac3-KO-4	0	0
	AGGCATTCATATACCG-Hdac3-KO-4	0.50854	0
	AGGCATTGTCTGTCCT-Hdac3-KO-4	0	0
	AGGCATTTCTATACGG-Hdac3-KO-4	0	0.73238
	AGGCTGCTCGAGCTGC-Hdac3-KO-4	1.00687	0
	AGGGTCCTCTAGCATG-Hdac3-KO-4	1.39092	0
	AGGTGTTAGGGAGGGT-Hdac3-KO-4	0	0
	AGGTTGTGTCCGTACG-Hdac3-KO-4	0	1.01241
	AGGTTGTGTTAAGTCC-Hdac3-KO-4	0	0.43705
	AGGTTGTTCTAACACG-Hdac3-KO-4	1.78898	0.53761
	AGTACCACATACAGAA-Hdac3-KO-4	1.55824	0
	AGTCTCCCAAGAGGCT-Hdac3-KO-4	0	0.46898
	AGTTCGAGTCGGTGTC-Hdac3-KO-4	1.32322	0.86615
	ATATCCTCAACTTCTT-Hdac3-KO-4	0	0
	ATCACGAGTGGGAGAG-Hdac3-KO-4	1.15709	0.73732
	ATCAGGTGTTGATCGT-Hdac3-KO-4	0	0
	ATCATTCGTGCACGCT-Hdac3-KO-4	0.45501	0
	ATCCCTGCACACTGGC-Hdac3-KO-4	0.73775	0.19741
	ATCCTATAGTAATTGG-Hdac3-KO-4	1.15943	1.15943
	ATCCTATTCTCTCCGA-Hdac3-KO-4	1.56744	0
	ATCGGCGCATGACGAG-Hdac3-KO-4	0	0
	ATCGTCCTCCTCGCAT-Hdac3-KO-4	1.37471	0.97119
	ATCTCTAAGTATTAGG-Hdac3-KO-4	0	0
	ATGACCAGTTGCTCCT-Hdac3-KO-4	1.29582	1.29582
	ATGAGGGCACTCCGAG-Hdac3-KO-4	1.88417	0.52922
	ATGCCTCTCTAACACG-Hdac3-KO-4	0.41103	0
	ATGGTTGAGCTGAAGC-Hdac3-KO-4	0	0
	ATGTCCCAGATGCAGC-Hdac3-KO-4	0	0
	ATGTCTTTCCTGTTAT-Hdac3-KO-4	0	0.415
	ATTACTCAGTAGTCAA-Hdac3-KO-4	0	0
	ATTACTCTCTAAGCGT-Hdac3-KO-4	0	0
	ATTCATCGTTGCTCCT-Hdac3-KO-4	2.63601	1.15043
	ATTCCATAGGCGACAT-Hdac3-KO-4	0.72218	0
	ATTCCATTCGTGACTA-Hdac3-KO-4	0	0.36937
	ATTCCCGCATGATGCT-Hdac3-KO-4	1.52635	0.73256
	ATTCTACGTATAGGGC-Hdac3-KO-4	1.01446	0
	ATTGGGTAGGCTTAGG-Hdac3-KO-4	0	0
	ATTTACCTCCCGTAAA-Hdac3-KO-4	0	1.29486
	CAACAGTCATCTGCGG-Hdac3-KO-4	2.00512	0
	CAACAGTTCCAAAGGG-Hdac3-KO-4	0	0.46488
	CAAGACTTCCGATCGG-Hdac3-KO-4	2.20894	2.20894
	CAAGAGGAGGTATAGT-Hdac3-KO-4	0	0.41338
	CAAGAGGGTGCGGATA-Hdac3-KO-4	0	0
	CAATACGAGTACTGTC-Hdac3-KO-4	0	0
	CAATTTCCATTGAGCT-Hdac3-KO-4	0	0
	CACACAAGTCATGCAT-Hdac3-KO-4	0	0
	CACATGACAAAGTATG-Hdac3-KO-4	1.68879	0.90461
	CACATGACAGTTTCAG-Hdac3-KO-4	0.31081	0
	CACCAAAAGGAAACGA-Hdac3-KO-4	0	0
	CACCAAACAGCCGTCA-Hdac3-KO-4	0	1.21484
	CACCGTTCACTAAACC-Hdac3-KO-4	1.16745	0.90659
	CACCGTTTCTTCCCGA-Hdac3-KO-4	0	0
	CACGTTCTCGTAACTG-Hdac3-KO-4	0	0.85122
	CACTGGGTCGAACGGA-Hdac3-KO-4	1.01021	0.36224
	CAGATACAGGCTCTCG-Hdac3-KO-4	1.17208	0
	CAGATCACACTGCATA-Hdac3-KO-4	0.54658	0.898
	CAGATTGCATATCTGG-Hdac3-KO-4	0.46638	0.78318
	CAGCACGCATATGGCT-Hdac3-KO-4	0.40092	0.40092
	CAGCACGTCACTCTTA-Hdac3-KO-4	2.27381	0
	CAGCAGCCAGTCTCTC-Hdac3-KO-4	0.6576	0.6576
	CAGCCAGGTACCTAGT-Hdac3-KO-4	0	1.46544
	CAGCCAGGTAGCGCTC-Hdac3-KO-4	2.14637	0
	CAGCGTGTCTATACGG-Hdac3-KO-4	0	0
	CAGGCCAAGACGATAT-Hdac3-KO-4	0	0.43532
	CAGTTAGGTTATTCCT-Hdac3-KO-4	0	0
	CAGTTAGGTTGACGGA-Hdac3-KO-4	0	0
	CATACCCAGCAGCGAT-Hdac3-KO-4	0.28825	0.28825
	CATACTTCAAACTAAG-Hdac3-KO-4	0	0.30114
	CATACTTGTTCCCAAA-Hdac3-KO-4	0	1.48567
	CATCCACCAGCGTTGC-Hdac3-KO-4	0	0
	CATCCGTAGTAGCAAT-Hdac3-KO-4	0	1.00484
	CATCCGTTCCATGAGT-Hdac3-KO-4	0	0
	CATCGTCTCTGCCTGT-Hdac3-KO-4	0	0.23236
	CATGAGTTCTCAGTCC-Hdac3-KO-4	0	0
	CATGCAAGTCAGTCCG-Hdac3-KO-4	0.65805	0
	CATGCCTCAAACTAGA-Hdac3-KO-4	0.72216	0
	CATGCGGGTATCGCTA-Hdac3-KO-4	0	0.28086
	CATGGATTCGAGCACC-Hdac3-KO-4	0	0
[truncated: 2,767 more rows]

## Sheet: Fig. 3
Figure 3a
	Fold Change (HDAC3/GAPDH)
		Raw value
		EV	Hdac3 KO
		0.687398	0.0714701
		0.703659	0.0482224
		0.677278	0.0722986
		0.655884	0.0583878
		1.29988	0.0908243
		1.9759	0.0730261
	Number of values	6	6
	Statistics (Hdac3 KO vs. EV)
	HDAC3
	Unpaired t test
	P value	0.00173711
	P value summary	**
	Significantly different (P < 0.05)?	Yes
	One- or two-tailed P value?	Two-tailed
	t, df	t=4.23242563933826, df=10
Figure 3b
	GFP+ cells (number)
	Raw value
		Serum Free	EV SUP	Hdac3 KO SUP
		1.95587	12.5871	2.15091
		2.75109	6.07763	4.00401
		4.72217	10.8651	2.26537
		1.69138	11.6862	3.83023
	Number of values	4	4	4
	Statistics
	Tukey's multiple comparisons test	Mean Diff.	95.00% CI of diff.	Below threshold?	Summary	Adjusted P Value
	Serum Free vs. EV SUP	-81.38	-137.0 to -25.73	Yes	**	0.00695589
	Serum Free vs. Hdac3 KO SUP	8.75	-46.89 to 64.39	No	ns	0.900334
	EV SUP vs.Hdac3 KO SUP	90.13	34.48 to 145.8	Yes	**	0.00369613
	Ki67+ GFP+ / GFP+ (%)
	Raw value
		Serum Free	EV SUP	Hdac3 KO SUP
		129.75	229	118.333
		148.75	201	140.5
		190.333	231.667	181.333
		145.333	278	139
	Number of values	4	4	4
	Statistics
	Tukey's multiple comparisons test	Mean Diff.	95.00% CI of diff.	Below threshold?	Summary	Adjusted P Value
	Serum Free vs. EV SUP	-7.524	-11.35 to -3.693	Yes	**	0.00101116
	Serum Free vs. Hdac3 KO SUP	-0.2825	-4.113 to 3.548	No	ns	0.976956
	EV SUP vs.Hdac3 KO SUP	7.241	3.411 to 11.07	Yes	**	0.00132061
Figure 3c
	Relative gene expression				Relative gene expression
		Raw value				Raw value
		EV	Hdac3 KO			Vehicle	RGFP966
		0.998	0.152			0.964	0.039
		0.985	0.153			1.116	0.065
		0.947	0.168			0.93	0.035
		1.074	0.166			1.002	0.23
	Number of values	4	4		Number of values	4	4
	Statistics (Hdac3 KO vs. EV)				Statistics (RGFP966 vs. Vehicle)
	Tgfb3/Gapdh				Tgfb3/Gapdh
	Mann Whitney test				Mann Whitney test
	P value	0.0285714			P value	0.0286
	Exact or approximate P value?	Exact			Exact or approximate P value?	Exact
	P value summary	*			P value summary	*
	Significantly different (P < 0.05)?	Yes			Significantly different (P < 0.05)?	Yes
	One- or two-tailed P value?	Two-tailed			One- or two-tailed P value?	Two-tailed
	Sum of ranks in column A,B	26 , 10			Sum of ranks in column A,B	26 , 10
	Mann-Whitney U	0			Mann-Whitney U	0
Figure 3d
	Fold Change (HDAC3/GAPDH)							Fold Change (TGFb3/GAPDH)
		Raw value			Statistics (Hdac3tko vs. CTL)				Raw value			Statistics (Hdac3tko vs. CTL)
		CTL (E11.5)	Hdac3tko (E11.5)		Hdac3/Gapdh				CTL (E11.5)	Hdac3tko (E11.5)		Tgfb3/Gapdh
		1.235	1.235		Mann Whitney test				1.015	0.284		Mann Whitney test
		1.238	1.238		P value	0.0285714			1.268	0.462		P value	0.0285714
		0.631	0.631		Exact or approximate P value?	Exact			0.659	0.451		Exact or approximate P value?	Exact
		1.036	1.036		P value summary	*			1.179	0.585		P value summary	*
					Significantly different (P < 0.05)?	Yes						Significantly different (P < 0.05)?	Yes
	Number of values	4	4		One- or two-tailed P value?	Two-tailed		Number of values	4	4		One- or two-tailed P value?	Two-tailed
					Sum of ranks in column A,B	26 , 10						Sum of ranks in column A,B	26 , 10
					Mann-Whitney U	0						Mann-Whitney U	0
Figure 3e
	Fold Change (TGFb3/GAPDH)
		Raw value			Statistics (Hdac3tko vs. CTL)
		CTL (E11.5)	Hdac3tko (E11.5)		TGFb3/GAPDH
		1.63012	0.341205		Unpaired t test
		0.770345	0.222915		P value	0.0008
		0.855726	0.324336		P value summary	***
		1.13157	1.15355		Significantly different (P < 0.05)?	Yes
		0.612242	0.481327		One- or two-tailed P value?	Two-tailed
		0.810134	0.118795		t, df	t=4.0219087, df=18
		1.08188	0.0187798
		1.10798	0.0300665
			0.143667
			0.684786
			0.549349
			0.710099
	Number of values	8	12
Figure 3f
	Relative Density
		Raw value
		EV SUP	Hdac3 KO SUP
		0.802207	0.221806
		1.19779	0.189146
		1.19931	0.168119
		0.80069	0.176609
	Number of values	4	4
	Statistics (Hdac3 KO SUP vs. EV SUP)
	TGFb3
	Mann Whitney test
	P value	0.0286
	Exact or approximate P value?	Exact
	P value summary	*
	Significantly different (P < 0.05)?	Yes
	One- or two-tailed P value?	Two-tailed
	Sum of ranks in column A,B	26 , 10
	Mann-Whitney U	0
Figure 3g
	GFP+ cells (number)
	Raw value
		Serum Free	TGFb3	Hdac3 KO SUP	Hdac3 KO SUP+TGFb3
		165	146.667	322.75	218
		398	606	280	698
		214	516	310	761
		205	576	279	714
		130	515	325	511
		189	379	345	545
		341.4	518.667	360	517
	Number of values	7	7	7	7
	Statistics
	Tukey's multiple comparisons test	Mean Diff.	95.00% CI of diff.	Below threshold?	Summary	Adjusted P Value
	Serum Free vs. TGFb3	-230.7	-424.9 to -36.55	Yes	*	0.0156777
	Hdac3 KO SUP vs. Hdac3 KO+TGFb3	-248.9	-443.0 to -54.74	Yes	**	0.00853399
	Ki67+ GFP+ / GFP+ (%)
	Raw value
		Serum Free	TGFb3	Hdac3 KO SUP	Hdac3 KO SUP+TGFb3
		0.229885	5.93448	0.722427	4.58716
		0	4.29043	1.42857	6.01719
		0	3.68217	0.967742	6.04468
		0.97561	5.03472	1.07527	7.0028
		0	4.27184	0.615385	4.50098
		0	5.27704	1.44928	7.70642
		0.664033	2.23377	0.707202	1.69078
	Number of values	7	7	7	7
	Statistics
	Tukey's multiple comparisons test	Mean Diff.	95.00% CI of diff.	Below threshold?	Summary	Adjusted P Value
	Serum Free vs. TGFb3	-4.122	-5.885 to -2.359	Yes	****	6.48946e-06
	Hdac3 KO SUP vs. Hdac3 KO+TGFb3	-4.369	-6.132 to -2.606	Yes	****	2.5918e-06

## Sheet: Fig. 4
Figure 4b
	Relative Gene Expression
		Raw value
		SCR CTL	miR129-5p mimics	miR129b-3p mimics	miR129b-5p mimics	miR129-2-3p mimics	miR708-3p mimics
		1.08559	0.677586	0.719158	1.16932	1.48703	0.866378
		0.885445	0.751579	0.914453	0.972203	1.38171	1.15806
		1.10716	0.6943	1.02826	1.3017	1.15829	1.05144
		0.939648	0.787665	1.0689	1.11962	1.13282	0.702305
		1.02912	0.560653	1.20416	0.845481	1.26709	0.940397
		0.971704	0.467193	0.982649	0.819972	1.17304	0.921069
	Number of values	6	6	6	6	6	6
	Statistics (Hdac3 KO vs. EV)
	Tukey's multiple comparisons test	Mean Diff.	95.00% CI of diff.	Below threshold?	Summary	Adjusted P Value
	SCR CTL vs. miR-129-5p	0.346614	0.130902 to 0.562326	Yes	***	0.000336
	SCR CTL vs. miR-129b-3p	0.0168454	-0.198867 to 0.232558	No	ns	0.999893
	SCR CTL vs. miR-129b-5p	-0.0349397	-0.250652 to 0.180772	No	ns	0.996331
	SCR CTL vs. miR-129-2-3p	-0.263554	-0.479266 to -0.0478421	Yes	**	0.009235
	SCR CTL vs. miR-708-3p	0.063168	-0.152544 to 0.278880	No	ns	0.94865
Figure 4c
	Fold Change (TGFb3/GAPDH)
		Raw value
		SCR CTL	miR129-5p mimics
		1.10679	0.410666
		0.581214	0.262067
		0.871307	0.134545
		1.44069	0.156751
		1.01962	0.46546
		1.1679	0.276536
		1.09127	0.403107
		0.721204	0.458706
	Number of values	8	8
	Statistics (Hdac3 KO vs. EV)
	TGFb3
	Unpaired t test
	P value	1.70579e-05
	P value summary	****
	Significantly different (P < 0.05)?	Yes
	One- or two-tailed P value?	Two-tailed
	t, df	t=6.381656805449, df=14
Figure 4d
	miR-129-5p expression				miR-129-5p expression
		Raw value				Raw value
		EV	Hdac3 KO			Vehicle	RGFP966
		0.722	6.689			1.091	4.69
		1.107	6.671			0.993	5.343
		1.435	5.393			0.992	5.212
		0.871	6.306			0.931	4.654
	Number of values	4	4		Number of values	4	4
	Statistics (Hdac3 KO vs. EV)				Statistics (RGFP966 vs. Vehicle)
	miR-129-5p/U6				miR-129-5p/U6
	Mann Whitney test				Mann Whitney test
	P value	0.0285714			P value	0.0285714
	Exact or approximate P value?	Exact			Exact or approximate P value?	Exact
	P value summary	*			P value summary	*
	Significantly different (P < 0.05)?	Yes			Significantly different (P < 0.05)?	Yes
	One- or two-tailed P value?	Two-tailed			One- or two-tailed P value?	Two-tailed
	Sum of ranks in column A,B	10 , 26			Sum of ranks in column A,B	10 , 26
	Mann-Whitney U	0			Mann-Whitney U	0
Figure 4e
	miR129-5p expression
		Raw value
		CTL	Hdac3tko
		1.131	1.834
		0.929	1.139
		1.027	1.735
		0.926	1.714
		0.889	1.263
		1.126	1.482
		0.892	0.96
		0.965	1.823
		1.161	1.103
	Number of values	9	9
	Statistics (Hdac3tko vs. CTL)
	miR-129-5p/U6
	Unpaired t test
	P value	0.00182379
	P value summary	**
	Significantly different (P < 0.05)?	Yes
	One- or two-tailed P value?	Two-tailed
	t, df	t=3.72983060455392, df=16
Figure 4f
	Relative Gene Expression (miR-129-5p/U6))
		Raw value
		EV+scCTL	Hdac3 KO+scCTL	Hdac3 KO+miRZIP129
		1.08559	0.677586	0.719158
		0.885445	0.751579	0.914453
		1.10716	0.6943	1.02826
		0.939648	0.787665	1.0689
	Number of values	4	4	4
	Statistics
	Tukey's multiple comparisons test	Mean Diff.	95.00% CI of diff.	Below threshold?	Summary	Adjusted P Value
	EV+scCTL vs. Hdac3 KO+scCTL	-3.418	-4.366 to -2.471	Yes	****	8.99963e-06
	Hdac3 KO+scCTL vs. Hdac3 KO+miRZIP129	2.854	1.906 to 3.801	Yes	****	3.94581e-05
Figure 4g
	Fold Chage (TGFb3/GAPDH)
		Raw value
		EV+scCTL	Hdac3 KO+scCTL	Hdac3 KO+miRZIP129
		0.80906	0.583082	0.788161
		1.01469	0.406809	0.865861
		1.00129	0.170702	0.853376
		1.17495	0.180974	0.793524
		0.971159	0.244788	0.401731
		1.02884	0.0488828	0.601423
	Number of values	6	6	6
	Statistics
	Tukey's multiple comparisons test	Mean Diff.	95.00% CI of diff.	Below threshold?	Summary	Adjusted P Value
	EV+scCTL vs. Hdac3 KO+scCTL	0.7275	0.4773 to 0.9776	Yes	****	4.9245e-06
	Hdac3 KO+scCTL vs. Hdac3 KO+miRZIP129	-0.4448	-0.6950 to -0.1946	Yes	***	0.000917989
Figure 4h
	Fold Chage (TGFb3/GAPDH)
		Raw value
		EV+scCTL SUP	Hdac3 KO+scCTL SUP	Hdac3 KO+miRZIP129 SUP
		0.546448	0.546448	1.36364
		0.651042	0.651042	0.832562
		0.909091	0.909091	0.868621
		0.70922	0.70922	0.94518
		0.720461	0.720461	1.57846
		0.673854	0.673854	1.19048
		0.618238	0.618238	1.06178
		0.730689	0.730689	1.41988
		0.325733	0.325733	1.18906
	Number of values	9	9	9
	Statistics
	Tukey's multiple comparisons test	Mean Diff.	95.00% CI of diff.	Below threshold?	Summary	Adjusted P Value
	EV+scCTL SUP vs. Hdac3 KO+scCTL SUP	1.174	0.8178 to 1.531	Yes	****	5.67602e-08
	Hdac3 KO+scCTL SUP vs. Hdac3 KO+miRZIP129 SUP	-0.5072	-0.8638 to -0.1506	Yes	**	0.00445099

## Sheet: Supple Fig. 2
Supple Figure 2
	Relative Area of Trabeculae (%)								Relative Area of Trabeculae (%)
		Raw value							Statistics (Hdac3tko vs. CTL)
		CTL			Hdac3tko
		E9.5	E10.5	E11.5	E9.5	E10.5	E11.5		E9.5		E10.5		E11.5
		23.4277	45.4275	63.5542	19.9107	44.5385	55.9137		Mann Whitney test		Unpaired t test		Unpaired t test
		21.3243	44.9648	65.2284	17.9448	36.444	52.9885		P value	>0.999999999999999	P value	0.156695	P value	0.0066523
		21.9985	33.2866	65.4783	24.6033	42.9141	47.7721		Exact or approximate P value?	Exact	P value summary	ns	P value summary	**
		18.8271	38.0418	61.5863	21.5605	31.1922	61.2371		P value summary	ns	Significantly different (P < 0.05)?	No	Significantly different (P < 0.05)?	Yes
		20.5314	46.1212	60.9623	22.7756	34.562	56.3652		Significantly different (P < 0.05)?	No	One- or two-tailed P value?	Two-tailed	One- or two-tailed P value?	Two-tailed
			47.6854	60.9471		37.4581	53.7686		One- or two-tailed P value?	Two-tailed	t, df	t=1.53130400539654, df=10	t, df	t=3.14661124416181, df=15
				57.2536			53.7691		Sum of ranks in column A,B	27 , 28
				53.2421			59.2291		Mann-Whitney U	12
				63.1619
	Number of values	5	6	9	5	6	8
	Relative Thickness of Compact Wall								Relative Thickness of Compact Wall
		Raw value							Statistics (Hdac3tko vs. CTL)
		CTL			Hdac3tko
		E9.5	E10.5	E11.5	E9.5	E10.5	E11.5		E9.5		E10.5		E11.5
		1.37059	1.49192	0.970972	1.14632	1.18525	1.13164		P value	0.888889	P value	0.865518	P value	0.425374
		1.0858	0.819726	0.950016	1.13742	0.605056	0.768395		Exact or approximate P value?	Exact	P value summary	ns	P value summary	ns
		0.907796	0.737671	0.977957	0.978996	1.10236	1.10719		P value summary	ns	Significantly different (P < 0.05)?	No	Significantly different (P < 0.05)?	No
		0.783197	0.79569	0.957001	0.711997	1.0029	0.856411		Significantly different (P < 0.05)?	No	One- or two-tailed P value?	Two-tailed	One- or two-tailed P value?	Two-tailed
		0.852617	1.0775	0.957001	0.783197	1.30957	1.12675		One- or two-tailed P value?	Two-tailed	t, df	t=0.173764161699390, df=10	t, df	t=0.819422960848462, df=15
			1.0775	1.05759		0.95317	1.07855		Sum of ranks in column A,B	28.5 , 26.5
				0.908103			1.22943		Mann-Whitney U	11.5
				1.07855			1.08064
				1.14281
	Number of values	5	6	9	5	6	8

## Sheet: Supple Fig. 4
Supple Figure 4
	Relative Area of Trabeculae (%)				Relative Area of Trabeculae (%)
		Raw value			Statistics (Hdac3nko vs. CTL)
		CTL (E12.5)	Hdac3nko (E12.5)
		55.2698	54.7532		Unpaired t test
		60.3312	57.8083		P value	0.0326915
		60.8399	56.7452		P value summary	*
		59.2399	55.7343		Significantly different (P < 0.05)?	Yes
		52.975	51.6079		One- or two-tailed P value?	Two-tailed
		57.0908	55.6248		t, df	t=2.35292826778430, df=15
		63.0609	50.9302
		56.293	54.6279
		56.4464
	Number of values	9	8
	Thickness of Compact Wall (um)				Thickness of Compact Wall (um)
		Raw value			Statistics (Hdac3nko vs. CTL)
		CTL (E12.5)	Hdac3nko (E12.5)
		65.5	62.89		Unpaired t test
		87.33	54.23		P value	0.0291606
		69.53	72.66		P value summary	*
		91.96	42		Significantly different (P < 0.05)?	Yes
		88.17	68.99		One- or two-tailed P value?	Two-tailed
		89.69	67.92		t, df	t=2.41151752011348, df=15
		72.79	88.6
		102.9	89.1
		114.2
	Number of values	9	8

## Sheet: Supple Fig. 5
Supple Figure 5
	E11.5 % of TUNEL+				E11.5 % of TUNEL+
		Raw value			Statistics (Hdac3tko vs. CTL)
		CTL (E12.5)	Hdac3tko (E12.5)		Mann Whitney test
		0.090212	0.27894		P value	0.685714
		0.142857	0.311526		Exact or approximate P value?	Exact
		0.161031	0.0556174		P value summary	ns
		0.0405351	0.0527983		Significantly different (P < 0.05)?	No
					One- or two-tailed P value?	Two-tailed
	Number of values	4	4		Sum of ranks in column A,B	16 , 20
					Mann-Whitney U	6

## Sheet: Supple Fig. 8
Supple Figure 8
	Hdac3 expression in cardiac endothelial cells				Hdac3 expression in YFP+ cells
	Statistics (CTL vs. Hdac3tko)				Statistics (CTL vs. Hdac3tko)
	Unpaired t test				Cardiac endothelial cell
	P value	7.85e-134			Unpaired t test
	Significantly different (P < 0.05)?	Yes			P value	2.56e-48
	One- or two-tailed P value?	Two-tailed			Significantly different (P < 0.05)?	Yes
	t, df	t=25.17, df=7999			One- or two-tailed P value?	Two-tailed
					t,df	t=15.05, df=2216
	Raw data				Mesenchymal cell 1
	cell_index	Hdac3_expression			Unpaired t test
	AAACCCATCAAAGAAC-Hdac3-KO-1	0			P value	1.19e-12
	AAAGGATGTGCTAGCC-Hdac3-KO-1	0			Significantly different (P < 0.05)?	Yes
	AAAGGTAAGCTGAGCA-Hdac3-KO-1	0			One- or two-tailed P value?	Two-tailed
	AAAGGTAGTTAACAGA-Hdac3-KO-1	0			t,df	t=7.4, df=692
	AAAGTCCAGGTGAGCT-Hdac3-KO-1	0
	AAATGGAGTCTTTCTA-Hdac3-KO-1	0			Mesenchymal cell 2
	AACAAAGGTTAAAGTG-Hdac3-KO-1	0			Unpaired t test
	AACAACCAGTGGTTCT-Hdac3-KO-1	0			P value	0.06654
	AACAACCCAGGACATG-Hdac3-KO-1	0			Significantly different (P < 0.05)?	No
	AACAACCGTTAAACAG-Hdac3-KO-1	0			One- or two-tailed P value?	Two-tailed
	AACAAGACAGCACACC-Hdac3-KO-1	0			t,df	t=2.308, df=174
	AACACACTCCGACATA-Hdac3-KO-1	0
	AACAGGGCACAATCTG-Hdac3-KO-1	0
	AACAGGGTCCGTAGGC-Hdac3-KO-1	0.57947			Raw data
	AACCAACCATCCCACT-Hdac3-KO-1	0			cell_index	celltype	Hdac3_expression
	AACCACACATCTCGTC-Hdac3-KO-1	0			AAAGTGATCCTAGCTC-Hdac3-KO-1	Mesenchymal cell 1	0.71898
	AACCATGAGAAGTCAT-Hdac3-KO-1	0			AACACACTCCGACATA-Hdac3-KO-1	Cardiac endothelial cell	0
	AACCCAAAGGATACCG-Hdac3-KO-1	0			AACAGGGTCCGTAGGC-Hdac3-KO-1	Cardiac endothelial cell	0.57947
	AACCTGAGTAACATGA-Hdac3-KO-1	0			AACCATGAGAAGTCAT-Hdac3-KO-1	Cardiac endothelial cell	0
	AACCTTTCATAATGCC-Hdac3-KO-1	0			AACCCAAAGCAGCCTC-Hdac3-KO-1	Mesenchymal cell 1	0
	AACCTTTTCCTAAGTG-Hdac3-KO-1	0			AACCCAAGTTTGGCTA-Hdac3-KO-1	Mesenchymal cell 1	0
	AACGAAAAGCGTGCCT-Hdac3-KO-1	0			AACCTGACATGCCGCA-Hdac3-KO-1	Mesenchymal cell 2	0
	AACGGGAAGAAGCGAA-Hdac3-KO-1	0			AACCTTTCATAATGCC-Hdac3-KO-1	Cardiac endothelial cell	0
	AACGGGAAGCATCTTG-Hdac3-KO-1	0			AACCTTTTCCTAAGTG-Hdac3-KO-1	Cardiac endothelial cell	0
	AACGGGAGTGTCCAAT-Hdac3-KO-1	0			AACGAAAAGCGTGCCT-Hdac3-KO-1	Cardiac endothelial cell	0
	AACGTCAAGCGATGGT-Hdac3-KO-1	0			AACGGGAGTGTCCAAT-Hdac3-KO-1	Cardiac endothelial cell	0
	AACGTCAAGGACACTG-Hdac3-KO-1	0			AACGTCAAGCGATGGT-Hdac3-KO-1	Cardiac endothelial cell	0
	AACGTCAAGGAGTCTG-Hdac3-KO-1	0			AACGTCAAGGAGTCTG-Hdac3-KO-1	Cardiac endothelial cell	0
	AACGTCACACTTGAGT-Hdac3-KO-1	0			AACTTCTTCATTGCTT-Hdac3-KO-1	Cardiac endothelial cell	0
	AACTTCTCAACAACAA-Hdac3-KO-1	0			AAGACAATCATTTGGG-Hdac3-KO-1	Mesenchymal cell 1	0.56261
	AACTTCTTCATTGCTT-Hdac3-KO-1	0			AAGACTCGTGAACGGT-Hdac3-KO-1	Mesenchymal cell 1	0
	AAGACAAGTCATGCAT-Hdac3-KO-1	0			AAGCGTTTCTGGTCAA-Hdac3-KO-1	Mesenchymal cell 2	0
	AAGACTCTCGTAATGC-Hdac3-KO-1	0			AAGGTAAAGTGCCTCG-Hdac3-KO-1	Cardiac endothelial cell	0
	AAGATAGCAAGAGCTG-Hdac3-KO-1	0			AAGGTAATCAGGAAAT-Hdac3-KO-1	Cardiac endothelial cell	0
	AAGATAGGTTTACTTC-Hdac3-KO-1	0			AAGGTAATCCACTTCG-Hdac3-KO-1	Cardiac endothelial cell	0
	AAGCATCAGTAGGGTC-Hdac3-KO-1	0			AAGTCGTAGCATCCCG-Hdac3-KO-1	Cardiac endothelial cell	0
	AAGCATCTCACATTGG-Hdac3-KO-1	0			AAGTCGTAGCGGGTTA-Hdac3-KO-1	Cardiac endothelial cell	0
	AAGCCATAGTCACGCC-Hdac3-KO-1	0			AATGACCGTGACAACG-Hdac3-KO-1	Cardiac endothelial cell	0
	AAGCCATCAAGGTCAG-Hdac3-KO-1	0			ACAAGCTCAATGGCAG-Hdac3-KO-1	Cardiac endothelial cell	0
	AAGCGAGGTACGTGTT-Hdac3-KO-1	0			ACAAGCTTCTCCAATT-Hdac3-KO-1	Mesenchymal cell 1	0
	AAGCGAGTCGAGCCAC-Hdac3-KO-1	0			ACACGCGTCCTCTAAT-Hdac3-KO-1	Cardiac endothelial cell	0
	AAGCGTTAGACTCTTG-Hdac3-KO-1	0.45585			ACAGAAACAGGTCAGA-Hdac3-KO-1	Mesenchymal cell 1	0
	AAGGTAAAGAGCCATG-Hdac3-KO-1	0			ACATGCAGTGAGCAGT-Hdac3-KO-1	Mesenchymal cell 2	0
	AAGGTAAAGTGCCTCG-Hdac3-KO-1	0			ACCAACACAGAGATGC-Hdac3-KO-1	Cardiac endothelial cell	0
	AAGGTAATCAGGAAAT-Hdac3-KO-1	0			ACCAACAGTCTTGCGG-Hdac3-KO-1	Cardiac endothelial cell	0
	AAGGTAATCCACTTCG-Hdac3-KO-1	0			ACCCTTGCATGTTACG-Hdac3-KO-1	Mesenchymal cell 1	0.60183
	AAGTACCAGACTGGGT-Hdac3-KO-1	0			ACCCTTGGTCTAACGT-Hdac3-KO-1	Cardiac endothelial cell	0
	AAGTACCGTCCTCATC-Hdac3-KO-1	0			ACCTGTCCAGAGGACT-Hdac3-KO-1	Cardiac endothelial cell	0
	AAGTCGTAGCATCCCG-Hdac3-KO-1	0			ACCTGTCGTTATAGCC-Hdac3-KO-1	Cardiac endothelial cell	0
	AAGTCGTAGCGGGTTA-Hdac3-KO-1	0			ACGCACGCAGACCATT-Hdac3-KO-1	Cardiac endothelial cell	0
	AAGTGAAAGATCGCCC-Hdac3-KO-1	0			ACGGAAGTCACTGGGC-Hdac3-KO-1	Mesenchymal cell 1	0
	AAGTGAAGTGGACCAA-Hdac3-KO-1	0			ACGGTCGAGACCTCAT-Hdac3-KO-1	Cardiac endothelial cell	0
	AAGTGAATCCATCGTC-Hdac3-KO-1	0			ACTATCTAGCGAGTCA-Hdac3-KO-1	Cardiac endothelial cell	0
	AATGAAGGTGAATGTA-Hdac3-KO-1	0			ACTCCCATCCATTGCC-Hdac3-KO-1	Cardiac endothelial cell	0
	AATGACCGTGACAACG-Hdac3-KO-1	0			ACTCTCGGTCCAACGC-Hdac3-KO-1	Mesenchymal cell 1	0
	AATGCCAAGTAGAATC-Hdac3-KO-1	0			ACTGCAACACTCCTGT-Hdac3-KO-1	Cardiac endothelial cell	0
	AATGGAACAACCGACC-Hdac3-KO-1	0			ACTGTCCCAAGTGCAG-Hdac3-KO-1	Cardiac endothelial cell	0
	AATGGCTGTTAGTCGT-Hdac3-KO-1	0			ACTGTGAAGCGTGTCC-Hdac3-KO-1	Cardiac endothelial cell	0
	ACAAAGAAGTACGTCT-Hdac3-KO-1	0			ACTTAGGCATTGCTTT-Hdac3-KO-1	Cardiac endothelial cell	0
	ACAAGCTCAATGCTCA-Hdac3-KO-1	0			ACTTATCCAGCGACCT-Hdac3-KO-1	Cardiac endothelial cell	0
	ACAAGCTCAATGGCAG-Hdac3-KO-1	0			ACTTCCGCAAGCAATA-Hdac3-KO-1	Cardiac endothelial cell	0
	ACAAGCTTCCTAGCGG-Hdac3-KO-1	0			ACTTTCACATGACAAA-Hdac3-KO-1	Mesenchymal cell 1	0.76822
	ACACCAAAGGACAGTC-Hdac3-KO-1	0			ACTTTGTGTGGCAACA-Hdac3-KO-1	Cardiac endothelial cell	0
	ACACGCGTCCTCTAAT-Hdac3-KO-1	0			AGACAAAAGAGTTGCG-Hdac3-KO-1	Mesenchymal cell 1	0
	ACACTGAGTGCCTGAC-Hdac3-KO-1	0			AGACACTCATCGTTCC-Hdac3-KO-1	Cardiac endothelial cell	0
	ACAGAAAGTAGTTAGA-Hdac3-KO-1	0			AGAGAATGTCTTCTAT-Hdac3-KO-1	Cardiac endothelial cell	0
	ACATCGAAGTCGGCAA-Hdac3-KO-1	0			AGCATCAGTTCTCGCT-Hdac3-KO-1	Cardiac endothelial cell	0
	ACATCGACAGCTGTTA-Hdac3-KO-1	0			AGCGCCAAGTATGATG-Hdac3-KO-1	Cardiac endothelial cell	0
	ACCAAACTCACGTCCT-Hdac3-KO-1	0			AGCTACAAGCCGTTAT-Hdac3-KO-1	Mesenchymal cell 1	0
	ACCAACACAGAGATGC-Hdac3-KO-1	0			AGCTCAAGTCAAAGAT-Hdac3-KO-1	Cardiac endothelial cell	0.39518
	ACCAACAGTCTTGCGG-Hdac3-KO-1	0			AGGAATAGTCATACCA-Hdac3-KO-1	Cardiac endothelial cell	0
	ACCATTTCAATGCAGG-Hdac3-KO-1	0.23438			AGGAGGTGTGATTCAC-Hdac3-KO-1	Mesenchymal cell 1	0
	ACCATTTGTGAGTCAG-Hdac3-KO-1	0			AGGATCTAGCTGCCAC-Hdac3-KO-1	Cardiac endothelial cell	0
	ACCCTCATCAGGAACG-Hdac3-KO-1	0.47236			AGGCTGCAGCGCCTCA-Hdac3-KO-1	Cardiac endothelial cell	0
	ACCCTTGGTCTAACGT-Hdac3-KO-1	0			AGGTAGGTCTGAGGCC-Hdac3-KO-1	Cardiac endothelial cell	0
	ACCTGTCCAGAGGACT-Hdac3-KO-1	0			AGTACCATCACCTCAC-Hdac3-KO-1	Mesenchymal cell 1	0
	ACCTGTCGTTATAGCC-Hdac3-KO-1	0			AGTGATCAGCAGGGAG-Hdac3-KO-1	Cardiac endothelial cell	0.62814
	ACCTGTCTCGAGATGG-Hdac3-KO-1	0			AGTTCGATCTTAATCC-Hdac3-KO-1	Mesenchymal cell 1	0
	ACGATCAAGTGCTCAT-Hdac3-KO-1	0			ATCACAGAGACTTAAG-Hdac3-KO-1	Mesenchymal cell 2	0.4442
	ACGATGTAGGAGGTTC-Hdac3-KO-1	0			ATCACGACAAGTTGGG-Hdac3-KO-1	Cardiac endothelial cell	0
	ACGATGTTCCGCTTAC-Hdac3-KO-1	0			ATCACGATCTAACGGT-Hdac3-KO-1	Cardiac endothelial cell	0
	ACGCACGCAGACCATT-Hdac3-KO-1	0			ATCAGGTCAAGCTACT-Hdac3-KO-1	Cardiac endothelial cell	0
	ACGGAAGAGGTAGATT-Hdac3-KO-1	0			ATCAGGTCATAGAGGC-Hdac3-KO-1	Cardiac endothelial cell	0
	ACGGTCGAGACCTCAT-Hdac3-KO-1	0			ATCCATTGTTTCGTTT-Hdac3-KO-1	Cardiac endothelial cell	0
	ACGTACAAGTCGAATA-Hdac3-KO-1	0			ATCCCTGTCACGGGCT-Hdac3-KO-1	Mesenchymal cell 1	0
	ACGTACATCAGACCGC-Hdac3-KO-1	0			ATCGCCTAGCTGAAAT-Hdac3-KO-1	Cardiac endothelial cell	0
	ACGTCCTCACGCTATA-Hdac3-KO-1	0			ATCGGCGCACGCGCTA-Hdac3-KO-1	Mesenchymal cell 1	0
	ACGTTCCCATCGAACT-Hdac3-KO-1	0			ATCGTGATCCGTGTAA-Hdac3-KO-1	Cardiac endothelial cell	0
	ACTATCTAGACATGCG-Hdac3-KO-1	0			ATGATCGCAATACCTG-Hdac3-KO-1	Cardiac endothelial cell	0
	ACTATCTAGCGAGTCA-Hdac3-KO-1	0			ATGGATCAGAATTCAG-Hdac3-KO-1	Cardiac endothelial cell	0
	ACTCCCAGTCAGATTC-Hdac3-KO-1	0			ATGGTTGCACATAACC-Hdac3-KO-1	Mesenchymal cell 1	0
	ACTCCCATCCATTGCC-Hdac3-KO-1	0			ATTACTCCAGACGGAT-Hdac3-KO-1	Cardiac endothelial cell	0
	ACTGCAAAGATTCGCT-Hdac3-KO-1	0			ATTACTCGTACTAGCT-Hdac3-KO-1	Mesenchymal cell 1	0
	ACTGCAACACTCCTGT-Hdac3-KO-1	0			ATTATCCCACTGAGTT-Hdac3-KO-1	Cardiac endothelial cell	0
	ACTGTCCCAAGTGCAG-Hdac3-KO-1	0			ATTCCTAAGAGGATGA-Hdac3-KO-1	Cardiac endothelial cell	0
	ACTGTCCCATGCGTGC-Hdac3-KO-1	0			ATTGGGTGTAGCGCCT-Hdac3-KO-1	Cardiac endothelial cell	0
	ACTGTGAAGCGTGTCC-Hdac3-KO-1	0			ATTGTTCCACTTCCTG-Hdac3-KO-1	Cardiac endothelial cell	0
	ACTTAGGCATTGCTTT-Hdac3-KO-1	0			ATTTACCCAGAATTCC-Hdac3-KO-1	Mesenchymal cell 1	0
	ACTTATCCAGCGACCT-Hdac3-KO-1	0			ATTTCTGCACTTCATT-Hdac3-KO-1	Cardiac endothelial cell	0
	ACTTCCGAGAGATTCA-Hdac3-KO-1	0			ATTTCTGGTGATCGTT-Hdac3-KO-1	Cardiac endothelial cell	0
	ACTTCCGCAAGCAATA-Hdac3-KO-1	0			CAAAGAACAGAACTCT-Hdac3-KO-1	Mesenchymal cell 1	0
	ACTTTCAAGACTTCCA-Hdac3-KO-1	0			CAACCAAAGCATCTTG-Hdac3-KO-1	Cardiac endothelial cell	0
	ACTTTGTGTGGCAACA-Hdac3-KO-1	0			CAACCAAGTACAAGTA-Hdac3-KO-1	Mesenchymal cell 1	0
	AGAAATGGTCATGCAT-Hdac3-KO-1	0			CAAGGGAGTAATGATG-Hdac3-KO-1	Cardiac endothelial cell	0
	AGAACCTAGTCTAACC-Hdac3-KO-1	0			CAATACGTCATCTGTT-Hdac3-KO-1	Cardiac endothelial cell	0
	AGAAGTAAGTGGTGAC-Hdac3-KO-1	0			CAATTTCAGAGTTGAT-Hdac3-KO-1	Mesenchymal cell 2	0
	AGACAAAAGTGCAGCA-Hdac3-KO-1	0			CAATTTCGTTTCGTAG-Hdac3-KO-1	Cardiac endothelial cell	0
	AGACAAAGTCATTCCC-Hdac3-KO-1	0			CACAACAAGGATTTGA-Hdac3-KO-1	Cardiac endothelial cell	0
	AGACACTCATCGTTCC-Hdac3-KO-1	0			CACAACATCAAGCCCG-Hdac3-KO-1	Cardiac endothelial cell	0
	AGACACTTCCCTCTAG-Hdac3-KO-1	0			CACGAATTCTATCGGA-Hdac3-KO-1	Cardiac endothelial cell	0
	AGACAGGTCTCAGGCG-Hdac3-KO-1	0			CACGGGTGTCATCTAG-Hdac3-KO-1	Mesenchymal cell 2	0
	AGACTCACAGCGTGAA-Hdac3-KO-1	0			CACGTTCCAACACACT-Hdac3-KO-1	Cardiac endothelial cell	0
	AGACTCACATACATCG-Hdac3-KO-1	0.97105			CACTGGGTCATTTGTC-Hdac3-KO-1	Cardiac endothelial cell	0
	AGACTCATCCATAGGT-Hdac3-KO-1	0			CAGATACAGGCTCTCG-Hdac3-KO-1	Cardiac endothelial cell	0
	AGAGAATGTCCTGGGT-Hdac3-KO-1	0.35841			CAGATACAGTTGGGAC-Hdac3-KO-1	Cardiac endothelial cell	0
	AGAGAATGTCTTCTAT-Hdac3-KO-1	0			CAGCACGGTTCTCTAT-Hdac3-KO-1	Mesenchymal cell 1	0
	AGAGCAGGTCAAAGTA-Hdac3-KO-1	0			CAGCAGCCATGGACAG-Hdac3-KO-1	Mesenchymal cell 1	0.6318
	AGAGCCCCACCAGACC-Hdac3-KO-1	0			CAGGTATTCATGGATC-Hdac3-KO-1	Cardiac endothelial cell	0
	AGATGCTCATTGGGAG-Hdac3-KO-1	0			CAGTTCCTCGGCCAAC-Hdac3-KO-1	Cardiac endothelial cell	0
	AGATGCTGTATCTTCT-Hdac3-KO-1	0			CATCCCACAACTGATC-Hdac3-KO-1	Mesenchymal cell 1	0
	AGCATCAGTTCTCGCT-Hdac3-KO-1	0			CATCGGGTCGTGGGAA-Hdac3-KO-1	Cardiac endothelial cell	0
	AGCCAATAGCATTTCG-Hdac3-KO-1	0			CATGAGTAGCGGTAGT-Hdac3-KO-1	Cardiac endothelial cell	0
	AGCCACGAGGATCATA-Hdac3-KO-1	0			CATGCAAGTCTGTCAA-Hdac3-KO-1	Cardiac endothelial cell	0
	AGCGATTAGCATCCCG-Hdac3-KO-1	0			CATGCCTCAATTCTTC-Hdac3-KO-1	Cardiac endothelial cell	0
	AGCGATTCATTGACCA-Hdac3-KO-1	0			CATGCCTTCTATTCGT-Hdac3-KO-1	Mesenchymal cell 1	0
	AGCGCCAAGTATGATG-Hdac3-KO-1	0			CATGCTCTCGTCGCTT-Hdac3-KO-1	Cardiac endothelial cell	0
	AGCTACACACCTGCGA-Hdac3-KO-1	0			CATTCTAGTAGCGCCT-Hdac3-KO-1	Cardiac endothelial cell	0
	AGCTACACAGTGACCC-Hdac3-KO-1	0			CATTGCCCACAATTCG-Hdac3-KO-1	Cardiac endothelial cell	0
	AGCTCAAGTCAAAGAT-Hdac3-KO-1	0.39518			CCAATTTGTCCATCTC-Hdac3-KO-1	Cardiac endothelial cell	0
	AGGAATAAGCTCCACG-Hdac3-KO-1	0			CCACAAAGTACGTTCA-Hdac3-KO-1	Cardiac endothelial cell	0
	AGGAATAGTCATACCA-Hdac3-KO-1	0			CCACAAAGTCTTACTT-Hdac3-KO-1	Cardiac endothelial cell	0
	AGGACGAGTACCAGAG-Hdac3-KO-1	0			CCACCATTCCATTCAT-Hdac3-KO-1	Cardiac endothelial cell	0
	AGGACGATCGATACGT-Hdac3-KO-1	0			CCACGAGAGTACCATC-Hdac3-KO-1	Cardiac endothelial cell	0.45048
	AGGACTTGTACGGGAT-Hdac3-KO-1	0			CCACGAGTCGCGGTAC-Hdac3-KO-1	Cardiac endothelial cell	0
	AGGATAAAGCGCGTTC-Hdac3-KO-1	0			CCATCACCATTGAGCT-Hdac3-KO-1	Cardiac endothelial cell	0
	AGGATAATCTCATTTG-Hdac3-KO-1	0			CCCGAAGGTCCTCCTA-Hdac3-KO-1	Cardiac endothelial cell	0
	AGGATCTAGCTGCCAC-Hdac3-KO-1	0			CCCTGATCAACTAGAA-Hdac3-KO-1	Cardiac endothelial cell	0
	AGGATCTCATTCTTCA-Hdac3-KO-1	0			CCCTTAGCAGGAACCA-Hdac3-KO-1	Cardiac endothelial cell	0
	AGGCATTGTATCGCTA-Hdac3-KO-1	0			CCCTTAGTCCTGGCTT-Hdac3-KO-1	Cardiac endothelial cell	0
	AGGCCACTCCGAGTGC-Hdac3-KO-1	0			CCGAACGCAGCAGTCC-Hdac3-KO-1	Cardiac endothelial cell	0
	AGGCCACTCGAATCCA-Hdac3-KO-1	0			CCGATCTTCCTGCCAT-Hdac3-KO-1	Mesenchymal cell 1	0
	AGGCTGCAGCGCCTCA-Hdac3-KO-1	0			CCGATGGCAATTGCAC-Hdac3-KO-1	Cardiac endothelial cell	0
	AGGCTGCGTCGCATCG-Hdac3-KO-1	0			CCGTAGGTCCGGACGT-Hdac3-KO-1	Mesenchymal cell 1	0
	AGGGCCTAGCAGCAGT-Hdac3-KO-1	0			CCGTGAGTCCCGATCT-Hdac3-KO-1	Cardiac endothelial cell	0
	AGGGCCTTCCTTCTTC-Hdac3-KO-1	0			CCTCAACAGGTTCACT-Hdac3-KO-1	Cardiac endothelial cell	0
	AGGGTGAAGCAACCAG-Hdac3-KO-1	0			CCTCACAGTGTGAGCA-Hdac3-KO-1	Cardiac endothelial cell	0.44714
	AGGTAGGAGGATATGT-Hdac3-KO-1	0			CCTCCAAAGTCTAACC-Hdac3-KO-1	Cardiac endothelial cell	0
	AGGTAGGTCTGAGGCC-Hdac3-KO-1	0			CCTTTGGTCGCAGTTA-Hdac3-KO-1	Cardiac endothelial cell	0
	AGTAACCTCACAGTGT-Hdac3-KO-1	0			CGACAGCTCTGACGCG-Hdac3-KO-1	Cardiac endothelial cell	0
	AGTACTGCACGCGTGT-Hdac3-KO-1	0			CGAGAAGAGACTCAAA-Hdac3-KO-1	Cardiac endothelial cell	0
	AGTAGCTGTCAGACTT-Hdac3-KO-1	0			CGAGGCTTCAACGTGT-Hdac3-KO-1	Cardiac endothelial cell	0
	AGTAGTCAGTAGCAAT-Hdac3-KO-1	0			CGAGTTAAGGAGGCAG-Hdac3-KO-1	Cardiac endothelial cell	0
	AGTCTCCTCTTGGCTC-Hdac3-KO-1	0			CGGAACCCATTCAGCA-Hdac3-KO-1	Cardiac endothelial cell	0
	AGTGATCAGCAGGGAG-Hdac3-KO-1	0.62814			CGGACACCACGCGGTT-Hdac3-KO-1	Cardiac endothelial cell	0
	AGTGCCGAGAGAATCT-Hdac3-KO-1	0			CGGGTCAGTGAGATTA-Hdac3-KO-1	Mesenchymal cell 1	0
	AGTGCCGAGCCAGACA-Hdac3-KO-1	0			CGGGTGTCAAAGCTCT-Hdac3-KO-1	Cardiac endothelial cell	0
	AGTGCCGGTTCGAAGG-Hdac3-KO-1	0			CGTAATGAGTTGCGAG-Hdac3-KO-1	Cardiac endothelial cell	0
	AGTGTTGTCTATACGG-Hdac3-KO-1	0			CGTAATGGTCGACTTA-Hdac3-KO-1	Cardiac endothelial cell	0.51963
	AGTTAGCAGTGCCGAA-Hdac3-KO-1	0.78001			CGTCCATAGAATAGTC-Hdac3-KO-1	Mesenchymal cell 2	0
	AGTTCCCCAAGAGGTC-Hdac3-KO-1	0			CTAAGTGCATCCTATT-Hdac3-KO-1	Cardiac endothelial cell	0
	AGTTCGAAGAGTTCGG-Hdac3-KO-1	0			CTACATTCAACGGTAG-Hdac3-KO-1	Cardiac endothelial cell	0
	ATACCTTCACCTGCAG-Hdac3-KO-1	0			CTACTATAGGCACTAG-Hdac3-KO-1	Cardiac endothelial cell	0
	ATACCTTGTACGACTT-Hdac3-KO-1	0			CTACTATTCAAGCTTG-Hdac3-KO-1	Cardiac endothelial cell	0
	ATACTTCAGAGAACCC-Hdac3-KO-1	0			CTATAGGCACTGTGAT-Hdac3-KO-1	Cardiac endothelial cell	0
	ATACTTCTCTTCCACG-Hdac3-KO-1	0			CTATCTACAAACTAGA-Hdac3-KO-1	Mesenchymal cell 1	0
	ATAGAGATCTCGTCAC-Hdac3-KO-1	0			CTATCTAGTCGACTGC-Hdac3-KO-1	Mesenchymal cell 2	0
	ATCACAGTCGGCAGTC-Hdac3-KO-1	0			CTCAACCCACAAGCCC-Hdac3-KO-1	Cardiac endothelial cell	0
	ATCACGACAAGTTGGG-Hdac3-KO-1	0			CTCAATTGTAGTCCTA-Hdac3-KO-1	Cardiac endothelial cell	0
	ATCACGATCTAACGGT-Hdac3-KO-1	0			CTCACTGAGACTAAGT-Hdac3-KO-1	Cardiac endothelial cell	0
	ATCAGGTCAAGCTACT-Hdac3-KO-1	0			CTCACTGGTACGACAG-Hdac3-KO-1	Mesenchymal cell 1	0.48646
	ATCAGGTCATAGAGGC-Hdac3-KO-1	0			CTCACTGTCTCGCAGG-Hdac3-KO-1	Mesenchymal cell 1	0
	ATCAGGTCATCTGTTT-Hdac3-KO-1	0			CTCAGAAGTTCCGTTC-Hdac3-KO-1	Cardiac endothelial cell	0.56665
	ATCAGGTGTGCATGAG-Hdac3-KO-1	0			CTCAGGGGTATCATGC-Hdac3-KO-1	Cardiac endothelial cell	0
	ATCCATTGTTTCGTTT-Hdac3-KO-1	0			CTCAGTCGTATACGGG-Hdac3-KO-1	Cardiac endothelial cell	0
	ATCCCTGCAGAACTAA-Hdac3-KO-1	0			CTCAGTCTCAATCAGC-Hdac3-KO-1	Mesenchymal cell 1	0
	ATCCGTCCAAACTCTG-Hdac3-KO-1	0			CTCATCGAGGCTCTAT-Hdac3-KO-1	Cardiac endothelial cell	0
	ATCCTATCAATAGTCC-Hdac3-KO-1	0			CTCATCGAGTTCAACC-Hdac3-KO-1	Cardiac endothelial cell	0
	ATCCTATTCATCACCC-Hdac3-KO-1	0			CTCATTAAGGCGCTTC-Hdac3-KO-1	Cardiac endothelial cell	0
	ATCGCCTAGCTGAAAT-Hdac3-KO-1	0			CTCCAACTCCCAGGAC-Hdac3-KO-1	Mesenchymal cell 1	0
	ATCGCCTCACATCATG-Hdac3-KO-1	0			CTCCAACTCGCGGTAC-Hdac3-KO-1	Cardiac endothelial cell	0
	ATCGGATTCTATACGG-Hdac3-KO-1	0.51714			CTCCCTCCATCAGTGT-Hdac3-KO-1	Cardiac endothelial cell	0
	ATCGGCGAGCAGCACA-Hdac3-KO-1	0			CTCCCTCGTTATGACC-Hdac3-KO-1	Cardiac endothelial cell	0
	ATCGTCCTCGGTCGGT-Hdac3-KO-1	0			CTCTCAGCACATTCGA-Hdac3-KO-1	Cardiac endothelial cell	0
	ATCGTGATCCGTGTAA-Hdac3-KO-1	0			CTCTCGATCTCAACGA-Hdac3-KO-1	Cardiac endothelial cell	0
	ATGAGGGCATGACAGG-Hdac3-KO-1	0			CTGAATGCAATCGAAA-Hdac3-KO-1	Cardiac endothelial cell	0
	ATGAGGGTCTAGTACG-Hdac3-KO-1	0			CTGCAGGTCTAACGCA-Hdac3-KO-1	Cardiac endothelial cell	0
	ATGAGTCCACTGATTG-Hdac3-KO-1	0			CTGCAGGTCTTCACAT-Hdac3-KO-1	Cardiac endothelial cell	0
	ATGATCGCAATACCTG-Hdac3-KO-1	0			CTGCCATAGTTGGGAC-Hdac3-KO-1	Cardiac endothelial cell	0
	ATGATCGCACATTGTG-Hdac3-KO-1	0			CTGTACCTCAAAGGTA-Hdac3-KO-1	Mesenchymal cell 2	0
	ATGCCTCGTCGCACAC-Hdac3-KO-1	0			CTGTATTGTCTTCCGT-Hdac3-KO-1	Cardiac endothelial cell	0
	ATGCCTCTCTATACTC-Hdac3-KO-1	0			CTTACCGGTAGGTCAG-Hdac3-KO-1	Cardiac endothelial cell	0
	ATGCGATAGCACAAAT-Hdac3-KO-1	0			GAACGTTGTTGGAGGT-Hdac3-KO-1	Cardiac endothelial cell	0
	ATGGAGGTCCGATCTC-Hdac3-KO-1	0			GAAGAATCACATACGT-Hdac3-KO-1	Cardiac endothelial cell	0
	ATGGATCAGAATTCAG-Hdac3-KO-1	0			GAAGGGTGTCATACCA-Hdac3-KO-1	Mesenchymal cell 1	0.72886
	ATGGATCCATATCTCT-Hdac3-KO-1	0			GAATCACCATGCAGGA-Hdac3-KO-1	Cardiac endothelial cell	0
	ATGGGAGGTTAACCTG-Hdac3-KO-1	0			GACACGCGTTCAAGTC-Hdac3-KO-1	Mesenchymal cell 1	0.73411
	ATGGGAGTCTACGGGC-Hdac3-KO-1	0			GACACGCGTTTGGGAG-Hdac3-KO-1	Cardiac endothelial cell	0
	ATGGTTGGTCTAGGCC-Hdac3-KO-1	0			GACATCACAGGCTACC-Hdac3-KO-1	Mesenchymal cell 1	0
	ATGTCTTGTGTGTTTG-Hdac3-KO-1	0			GACATCAGTGAATTGA-Hdac3-KO-1	Cardiac endothelial cell	0
	ATTACCTGTAAGTTGA-Hdac3-KO-1	0			GACCCTTGTGATCGTT-Hdac3-KO-1	Cardiac endothelial cell	0
	ATTACTCCAGACGGAT-Hdac3-KO-1	0			GACTATGCACTAGTAC-Hdac3-KO-1	Cardiac endothelial cell	0
	ATTATCCAGATGATTG-Hdac3-KO-1	0			GACTATGGTCAGGAGT-Hdac3-KO-1	Cardiac endothelial cell	0.71999
	ATTATCCCACTGAGTT-Hdac3-KO-1	0			GACTCTCCAACCAACT-Hdac3-KO-1	Cardiac endothelial cell	0
	ATTATCCTCGCGTTTC-Hdac3-KO-1	0			GACTGATCAGTGGCTC-Hdac3-KO-1	Cardiac endothelial cell	0
	ATTCACTTCCCTCATG-Hdac3-KO-1	0			GACTTCCAGTAGTGCG-Hdac3-KO-1	Cardiac endothelial cell	0
	ATTCAGGCACTGAGGA-Hdac3-KO-1	0			GAGGCCTCACCAGTAT-Hdac3-KO-1	Cardiac endothelial cell	0.49854
	ATTCATCAGAACAAGG-Hdac3-KO-1	0			GAGGGTAGTGTGACCC-Hdac3-KO-1	Cardiac endothelial cell	0
	ATTCCATCAAAGACGC-Hdac3-KO-1	0			GAGTTTGGTAACAAGT-Hdac3-KO-1	Mesenchymal cell 1	0
	ATTCCCGTCCCGGTAG-Hdac3-KO-1	0			GATAGCTAGGTCCAGA-Hdac3-KO-1	Cardiac endothelial cell	0
	ATTCCTAAGAGGATGA-Hdac3-KO-1	0			GATCACACACACGGAA-Hdac3-KO-1	Cardiac endothelial cell	0
	ATTGGGTCACATTGTG-Hdac3-KO-1	0			GATGAGGCACTCCGAG-Hdac3-KO-1	Cardiac endothelial cell	0
	ATTGGGTGTAGCGCCT-Hdac3-KO-1	0			GATGCTAAGCAAATGT-Hdac3-KO-1	Cardiac endothelial cell	0
	ATTGTTCCACTTCCTG-Hdac3-KO-1	0			GATGTTGGTTGTGCCG-Hdac3-KO-1	Mesenchymal cell 1	0
	ATTTACCAGGAGAATG-Hdac3-KO-1	0			GATTCTTAGAGCATTA-Hdac3-KO-1	Cardiac endothelial cell	0
	ATTTACCAGTAACAGT-Hdac3-KO-1	0			GATTGGTCAGCTTTGA-Hdac3-KO-1	Cardiac endothelial cell	0
	ATTTACCGTTTACCTT-Hdac3-KO-1	0			GCAACCGTCTACTGCC-Hdac3-KO-1	Mesenchymal cell 2	0.63888
	ATTTCACAGTAGAGTT-Hdac3-KO-1	0			GCACGGTCACACCGCA-Hdac3-KO-1	Cardiac endothelial cell	0
	ATTTCACCAGTATTCG-Hdac3-KO-1	0			GCATCGGTCAACCTTT-Hdac3-KO-1	Mesenchymal cell 1	0.6323
	ATTTCACTCTCTATAC-Hdac3-KO-1	0			GCCAGCAAGGAACGTC-Hdac3-KO-1	Cardiac endothelial cell	0.82448
	ATTTCTGCACTTCATT-Hdac3-KO-1	0			GCCCGAAGTTTCACAG-Hdac3-KO-1	Cardiac endothelial cell	0
	ATTTCTGGTGATCGTT-Hdac3-KO-1	0			GCCGATGAGTTGGACG-Hdac3-KO-1	Cardiac endothelial cell	0
	CAAAGAAAGAGTCAAT-Hdac3-KO-1	0			GCGATCGGTGCTCTCT-Hdac3-KO-1	Cardiac endothelial cell	0
	CAAAGAAAGTTCTCTT-Hdac3-KO-1	0			GCTACAACATAGCTGT-Hdac3-KO-1	Cardiac endothelial cell	0
	CAACCAAAGCATCTTG-Hdac3-KO-1	0			GCTGCAGGTTGGGACA-Hdac3-KO-1	Cardiac endothelial cell	0
	CAACGATGTGAAAGTT-Hdac3-KO-1	0			GCTTGGGCACGTCATA-Hdac3-KO-1	Cardiac endothelial cell	0
	CAAGACTAGTTAACAG-Hdac3-KO-1	0			GGAGAACTCGAGGCAA-Hdac3-KO-1	Cardiac endothelial cell	0
	CAAGACTCATTGCTGA-Hdac3-KO-1	0			GGATCTACAGTTGCGC-Hdac3-KO-1	Cardiac endothelial cell	0.59822
	CAAGACTGTCGTGATT-Hdac3-KO-1	0			GGCACGTTCCTGTTAT-Hdac3-KO-1	Cardiac endothelial cell	0
	CAAGAGGAGCAGCCTC-Hdac3-KO-1	0			GGCTTGGGTACGGATG-Hdac3-KO-1	Cardiac endothelial cell	0
	CAAGAGGCACTACACA-Hdac3-KO-1	0			GGGACTCGTGTCACAT-Hdac3-KO-1	Cardiac endothelial cell	0.46366
	CAAGGGAGTAATGATG-Hdac3-KO-1	0			GGGCCATGTGGTCCGT-Hdac3-KO-1	Cardiac endothelial cell	0
	CAATACGTCATCTGTT-Hdac3-KO-1	0			GGGCTACGTCTCAGGC-Hdac3-KO-1	Cardiac endothelial cell	0
	CAATGACAGCAGTACG-Hdac3-KO-1	0			GGGCTACTCACCATAG-Hdac3-KO-1	Mesenchymal cell 2	0
	CAATGACGTGACAACG-Hdac3-KO-1	0			GGGTAGAAGATGTTGA-Hdac3-KO-1	Mesenchymal cell 2	0
	CAATTTCAGTGCTCAT-Hdac3-KO-1	0			GGGTCTGCAACGGTAG-Hdac3-KO-1	Cardiac endothelial cell	0
	CAATTTCGTTTCGTAG-Hdac3-KO-1	0			GGGTCTGCACAAAGCG-Hdac3-KO-1	Cardiac endothelial cell	0
	CACAACAAGGATTTGA-Hdac3-KO-1	0			GGGTTATAGGTTGGTG-Hdac3-KO-1	Mesenchymal cell 1	0
	CACAACACAGAAGCGT-Hdac3-KO-1	0			GGGTTATCAGCTATTG-Hdac3-KO-1	Cardiac endothelial cell	0
	CACAACAGTCCATACA-Hdac3-KO-1	1.1862			GGTAACTGTTATTCCT-Hdac3-KO-1	Cardiac endothelial cell	0
	CACAACAGTGTCGCTG-Hdac3-KO-1	0			GGTAGAGAGTCTAGAA-Hdac3-KO-1	Cardiac endothelial cell	0
	CACAACATCAAGCCCG-Hdac3-KO-1	0			GGTCACGAGTCACACT-Hdac3-KO-1	Cardiac endothelial cell	0.9451
	CACAGATGTTTCGCTC-Hdac3-KO-1	0			GGTCACGGTTGGCTAT-Hdac3-KO-1	Cardiac endothelial cell	0
	CACCGTTGTGTGATGG-Hdac3-KO-1	0			GGTGATTGTTAGGCCC-Hdac3-KO-1	Cardiac endothelial cell	0
	CACGAATGTCGTGTTA-Hdac3-KO-1	0.77646			GGTGGCTGTGAGACCA-Hdac3-KO-1	Mesenchymal cell 1	0
	CACGAATTCTATCGGA-Hdac3-KO-1	0			GGTTCTCAGTCGTTAC-Hdac3-KO-1	Cardiac endothelial cell	0
	CACGGGTAGCCAGAGT-Hdac3-KO-1	0			GGTTCTCCATGACTTG-Hdac3-KO-1	Cardiac endothelial cell	0
	CACGGGTTCAACCTCC-Hdac3-KO-1	0			GGTTGTAGTAGTCTGT-Hdac3-KO-1	Mesenchymal cell 2	0
	CACGTGGCATGACACT-Hdac3-KO-1	0			GTAACACGTGAAAGTT-Hdac3-KO-1	Cardiac endothelial cell	0
	CACGTTCCAACACACT-Hdac3-KO-1	0			GTAGAAATCTGCCTCA-Hdac3-KO-1	Cardiac endothelial cell	0
	CACGTTCGTAGATTAG-Hdac3-KO-1	0			GTAGAGGAGCACCTGC-Hdac3-KO-1	Cardiac endothelial cell	0
	CACTGGGTCATTTGTC-Hdac3-KO-1	0			GTAGAGGTCTATCGCC-Hdac3-KO-1	Cardiac endothelial cell	0
	CACTGTCCAGCTTTCC-Hdac3-KO-1	0			GTAGCTAGTTTGCAGT-Hdac3-KO-1	Cardiac endothelial cell	0
	CACTGTCTCATCGCAA-Hdac3-KO-1	0			GTATTTCAGGATTACA-Hdac3-KO-1	Cardiac endothelial cell	0
	CACTTCGAGCCTTCTC-Hdac3-KO-1	0			GTATTTCCAATTCTCT-Hdac3-KO-1	Cardiac endothelial cell	0.77133
	CAGATACAGGCTCTCG-Hdac3-KO-1	0			GTATTTCTCCTACTGC-Hdac3-KO-1	Cardiac endothelial cell	0
	CAGATACAGTTGGGAC-Hdac3-KO-1	0			GTCAAACTCTTTCAGT-Hdac3-KO-1	Cardiac endothelial cell	0
	CAGATACCACGTATAC-Hdac3-KO-1	0			GTCACGGCAAACCGGA-Hdac3-KO-1	Cardiac endothelial cell	0
	CAGATACCAGACAATA-Hdac3-KO-1	0			GTCACGGCATAGAAAC-Hdac3-KO-1	Cardiac endothelial cell	0
	CAGATACGTCATATGC-Hdac3-KO-1	0			GTCAGCGCAACCGATT-Hdac3-KO-1	Cardiac endothelial cell	0
	CAGCAATCAGTGTGCC-Hdac3-KO-1	0			GTCATCCCATGGCTGC-Hdac3-KO-1	Cardiac endothelial cell	0
	CAGCACGCATTAGGCT-Hdac3-KO-1	0			GTCATTTGTCCACTCT-Hdac3-KO-1	Mesenchymal cell 1	0.69676
	CAGCCAGCACAGTATC-Hdac3-KO-1	0			GTCGCGACACGCTGTG-Hdac3-KO-1	Cardiac endothelial cell	0
	CAGCCAGGTTAGAAAC-Hdac3-KO-1	0			GTCTACCAGGTGCTAG-Hdac3-KO-1	Mesenchymal cell 2	0
	CAGGGCTTCTGGACTA-Hdac3-KO-1	0			GTCTACCCACAGTGAG-Hdac3-KO-1	Cardiac endothelial cell	0
	CAGGTATCACGGCGTT-Hdac3-KO-1	0			GTCTACCTCATGAGAA-Hdac3-KO-1	Cardiac endothelial cell	0
	CAGGTATTCATGGATC-Hdac3-KO-1	0			GTCTGTCGTGTCCAAT-Hdac3-KO-1	Cardiac endothelial cell	0.60703
	CAGTTCCAGGATTACA-Hdac3-KO-1	0			GTGACGCCAGGAGGTT-Hdac3-KO-1	Mesenchymal cell 2	0
	CAGTTCCTCGGCCAAC-Hdac3-KO-1	0			GTGAGTTAGCATGTTC-Hdac3-KO-1	Cardiac endothelial cell	0
	CATACAGGTGGTCTAT-Hdac3-KO-1	0			GTGAGTTCACACCTTC-Hdac3-KO-1	Cardiac endothelial cell	0
	CATACCCCAAAGGAGA-Hdac3-KO-1	0			GTGGGAAGTCTGTAGT-Hdac3-KO-1	Cardiac endothelial cell	0
	CATACTTAGACCACGA-Hdac3-KO-1	0.66126			GTGGTTAAGCGGTAGT-Hdac3-KO-1	Cardiac endothelial cell	0
	CATCAAGAGCGATGCA-Hdac3-KO-1	0			GTGGTTATCTGTCTCG-Hdac3-KO-1	Cardiac endothelial cell	0
	CATCCGTTCGTAGGAG-Hdac3-KO-1	0			GTGTGGCTCAACGCTA-Hdac3-KO-1	Cardiac endothelial cell	0.68979
	CATCGGGTCGTGGGAA-Hdac3-KO-1	0			GTTACAGCAATAGGGC-Hdac3-KO-1	Mesenchymal cell 2	0
	CATGAGTAGCGGTAGT-Hdac3-KO-1	0			GTTCCGTCAACAGCCC-Hdac3-KO-1	Cardiac endothelial cell	0
	CATGCAAAGCTATCCA-Hdac3-KO-1	0			GTTCGCTGTGAATATG-Hdac3-KO-1	Mesenchymal cell 1	0.68908
	CATGCAAGTCTGTCAA-Hdac3-KO-1	0			TAACACGGTTCAACGT-Hdac3-KO-1	Mesenchymal cell 1	0.59534
	CATGCCTCAATTCTTC-Hdac3-KO-1	0			TAACTTCTCTAGAACC-Hdac3-KO-1	Cardiac endothelial cell	0
	CATGCCTGTACTCCGG-Hdac3-KO-1	0			TAATTCCTCGCTCTAC-Hdac3-KO-1	Mesenchymal cell 2	0
	CATGCCTGTATGTGTC-Hdac3-KO-1	0			TACACCCAGGTTTACC-Hdac3-KO-1	Cardiac endothelial cell	0
	CATGCCTTCGCCTAGG-Hdac3-KO-1	0			TACACCCCAATGGCAG-Hdac3-KO-1	Cardiac endothelial cell	0
	CATGCGGAGATACTGA-Hdac3-KO-1	0			TACATTCAGCGCCATC-Hdac3-KO-1	Cardiac endothelial cell	0
	CATGCGGGTTTGCCGG-Hdac3-KO-1	0			TACATTCGTCACCCTT-Hdac3-KO-1	Cardiac endothelial cell	0
	CATGCTCTCGTCGCTT-Hdac3-KO-1	0			TACATTCGTCATCTAG-Hdac3-KO-1	Cardiac endothelial cell	0
	CATTCTAGTAGCGCCT-Hdac3-KO-1	0			TACATTCGTCCAACGC-Hdac3-KO-1	Cardiac endothelial cell	0
	CATTCTATCGACGCGT-Hdac3-KO-1	0			TACGGTACATTGCCTC-Hdac3-KO-1	Cardiac endothelial cell	0
	CATTGCCCACAATTCG-Hdac3-KO-1	0			TACTTCAGTACTAACC-Hdac3-KO-1	Cardiac endothelial cell	0
	CATTGTTGTGTTCCTC-Hdac3-KO-1	0			TACTTGTGTGCGGTAA-Hdac3-KO-1	Cardiac endothelial cell	0
	CCAATGATCATTGCTT-Hdac3-KO-1	0			TAGACCAGTGGTCCCA-Hdac3-KO-1	Cardiac endothelial cell	0
	CCAATTTGTCCATCTC-Hdac3-KO-1	0			TAGCACAGTCCTGGTG-Hdac3-KO-1	Cardiac endothelial cell	0
	CCAATTTGTCTTACTT-Hdac3-KO-1	0			TAGGGTTCACAGCCTG-Hdac3-KO-1	Mesenchymal cell 2	0
	CCACAAAAGCTACTGT-Hdac3-KO-1	0			TATATCCAGCTCCACG-Hdac3-KO-1	Cardiac endothelial cell	0
	CCACAAAGTACGTTCA-Hdac3-KO-1	0			TATATCCCAGCGGTTC-Hdac3-KO-1	Cardiac endothelial cell	0
	CCACAAAGTCTTACTT-Hdac3-KO-1	0			TATCGCCGTCCGAAGA-Hdac3-KO-1	Cardiac endothelial cell	0
	CCACCATCAGCTCATA-Hdac3-KO-1	0			TATGTTCTCGAGTACT-Hdac3-KO-1	Cardiac endothelial cell	0
	CCACCATTCCATTCAT-Hdac3-KO-1	0			TCAAGCAGTGAATGAT-Hdac3-KO-1	Cardiac endothelial cell	0
	CCACGAGAGTACCATC-Hdac3-KO-1	0.45048			TCAAGTGGTCTCACGG-Hdac3-KO-1	Cardiac endothelial cell	0.67867
	CCACGAGGTATCCTTT-Hdac3-KO-1	0			TCAATCTTCCAGTACA-Hdac3-KO-1	Cardiac endothelial cell	0
	CCACGAGTCGCGGTAC-Hdac3-KO-1	0			TCACATTGTCACTCTC-Hdac3-KO-1	Cardiac endothelial cell	0
	CCACGTTCAGTCTTCC-Hdac3-KO-1	0			TCAGTTTTCTCCTGTG-Hdac3-KO-1	Cardiac endothelial cell	0
	CCACGTTGTACAGAGC-Hdac3-KO-1	0			TCATACTTCGGCCAAC-Hdac3-KO-1	Cardiac endothelial cell	0
	CCACTTGGTAGGCTGA-Hdac3-KO-1	0			TCATCCGTCCGATCTC-Hdac3-KO-1	Cardiac endothelial cell	0
	CCACTTGTCATCGCCT-Hdac3-KO-1	0			TCATTACGTATCGCGC-Hdac3-KO-1	Cardiac endothelial cell	0
	CCATAAGGTGTGACCC-Hdac3-KO-1	0			TCATTCAGTAGCTGCC-Hdac3-KO-1	Cardiac endothelial cell	0.54202
	CCATCACCACATTACG-Hdac3-KO-1	0			TCCACCAAGTCATTGC-Hdac3-KO-1	Cardiac endothelial cell	0
	CCATCACCATTGAGCT-Hdac3-KO-1	0			TCCCACATCTCGGTCT-Hdac3-KO-1	Cardiac endothelial cell	0
	CCATCACGTATTTCGG-Hdac3-KO-1	0			TCCTCCCGTCTGTAGT-Hdac3-KO-1	Mesenchymal cell 2	0
	CCCGAAGGTCCTCCTA-Hdac3-KO-1	0			TCCTCTTTCACAGAGG-Hdac3-KO-1	Cardiac endothelial cell	0
	CCCGGAAAGCAGGGAG-Hdac3-KO-1	0			TCCTCTTTCCCGTTCA-Hdac3-KO-1	Cardiac endothelial cell	0
	CCCTAACGTGCCTATA-Hdac3-KO-1	0			TCCTTCTAGTGGATAT-Hdac3-KO-1	Cardiac endothelial cell	0
	CCCTAACTCACCGGTG-Hdac3-KO-1	0			TCCTTTCAGGCTCCCA-Hdac3-KO-1	Mesenchymal cell 1	0
	CCCTCAAAGTATGAGT-Hdac3-KO-1	0			TCGAACACACATAGCT-Hdac3-KO-1	Cardiac endothelial cell	0
	CCCTCAACATACCATG-Hdac3-KO-1	0			TCGAAGTCACTGGCCA-Hdac3-KO-1	Mesenchymal cell 1	0
	CCCTCTCAGCGTCTGC-Hdac3-KO-1	0			TCGAAGTGTTGCGAAG-Hdac3-KO-1	Cardiac endothelial cell	0
	CCCTGATCAACTAGAA-Hdac3-KO-1	0			TCGAAGTTCTCTCGCA-Hdac3-KO-1	Mesenchymal cell 1	0.90491
	CCCTGATTCATGGATC-Hdac3-KO-1	0.46619			TCGACCTCACTAGGCC-Hdac3-KO-1	Cardiac endothelial cell	0
	CCCTTAGCAGGAACCA-Hdac3-KO-1	0			TCGACCTTCAACCTCC-Hdac3-KO-1	Cardiac endothelial cell	0
	CCCTTAGGTATCAGGG-Hdac3-KO-1	0			TCGACGGCATGACAGG-Hdac3-KO-1	Cardiac endothelial cell	0.95638
	CCCTTAGTCCTGGCTT-Hdac3-KO-1	0			TCGACGGCATTGTGCA-Hdac3-KO-1	Cardiac endothelial cell	0
	CCGAACGCAGCAGTCC-Hdac3-KO-1	0			TCGCAGGGTTCAAAGA-Hdac3-KO-1	Cardiac endothelial cell	0
	CCGATCTTCTGTAACG-Hdac3-KO-1	0			TCGCTCATCCCGTTGT-Hdac3-KO-1	Cardiac endothelial cell	0
	CCGATGGCAATTGCAC-Hdac3-KO-1	0			TCGGATACACCTGCTT-Hdac3-KO-1	Cardiac endothelial cell	0
	CCGGACAAGACTAAGT-Hdac3-KO-1	0			TCGGGACAGTGCTACT-Hdac3-KO-1	Cardiac endothelial cell	0
	CCGGGTAAGGTTCAGG-Hdac3-KO-1	0.94675			TCGGGACTCTTGGATG-Hdac3-KO-1	Mesenchymal cell 1	0.86752
	CCGTAGGGTACAGTAA-Hdac3-KO-1	0			TCGGGTGGTCTCAGGC-Hdac3-KO-1	Cardiac endothelial cell	0
	CCGTGAGTCCCGATCT-Hdac3-KO-1	0			TCTACATAGCATCAGG-Hdac3-KO-1	Mesenchymal cell 2	0
	CCGTTCACACGCTGCA-Hdac3-KO-1	0			TCTACATTCCATCAGA-Hdac3-KO-1	Cardiac endothelial cell	0
	CCGTTCAGTGAGATTA-Hdac3-KO-1	0			TCTACCGAGTTCACTG-Hdac3-KO-1	Cardiac endothelial cell	0
	CCTAAGACAGGTGAGT-Hdac3-KO-1	0.56612			TCTATCAGTCTCTCAC-Hdac3-KO-1	Cardiac endothelial cell	0
	CCTAAGAGTCCTTTGC-Hdac3-KO-1	0			TCTTCCTAGATCGCTT-Hdac3-KO-1	Cardiac endothelial cell	0
	CCTACGTTCCCTCTAG-Hdac3-KO-1	0			TCTTGCGCATTAGGCT-Hdac3-KO-1	Mesenchymal cell 1	0
	CCTATCGTCAAGGACG-Hdac3-KO-1	0			TCTTTGACAATCCTTT-Hdac3-KO-1	Cardiac endothelial cell	0
	CCTCAACAGGTTCACT-Hdac3-KO-1	0			TGACCCTAGCTTTCTT-Hdac3-KO-1	Cardiac endothelial cell	0
	CCTCACAGTGTGAGCA-Hdac3-KO-1	0.44714			TGAGGAGTCCTGTACC-Hdac3-KO-1	Cardiac endothelial cell	0
	CCTCAGTCACGCTATA-Hdac3-KO-1	0			TGAGGGAGTTGATCGT-Hdac3-KO-1	Mesenchymal cell 1	0.55045
	CCTCAGTTCCTTGAAG-Hdac3-KO-1	0			TGAGGTTCAGCTTTCC-Hdac3-KO-1	Cardiac endothelial cell	0
	CCTCCAAAGTCTAACC-Hdac3-KO-1	0			TGAGGTTGTGGCTAGA-Hdac3-KO-1	Cardiac endothelial cell	0
	CCTCTAGAGCAAGTGC-Hdac3-KO-1	0			TGATGGTGTTATTCCT-Hdac3-KO-1	Cardiac endothelial cell	0
	CCTCTAGGTTGCGGCT-Hdac3-KO-1	0			TGCCGAGTCATTCATC-Hdac3-KO-1	Cardiac endothelial cell	0
	CCTCTCCAGAGGATCC-Hdac3-KO-1	0			TGCGATAAGGTCCCTG-Hdac3-KO-1	Cardiac endothelial cell	0
	CCTGCATCACAGTCGC-Hdac3-KO-1	0			TGCTCCATCCTTCAGC-Hdac3-KO-1	Cardiac endothelial cell	0
	CCTGTTGGTATGGAGC-Hdac3-KO-1	0			TGCTCCATCGCCTCTA-Hdac3-KO-1	Mesenchymal cell 2	0
	CCTTCAGAGGCTAACG-Hdac3-KO-1	0			TGCTCGTAGGCTTAAA-Hdac3-KO-1	Mesenchymal cell 1	1.20933
	CCTTCAGCAGAGAATT-Hdac3-KO-1	0			TGGAACTGTTAAGAAC-Hdac3-KO-1	Cardiac endothelial cell	0
	CCTTCAGGTCTCGCGA-Hdac3-KO-1	0.67838			TGGAACTTCCCGAGAC-Hdac3-KO-1	Cardiac endothelial cell	0
	CCTTTGGAGGTGATAT-Hdac3-KO-1	0			TGGAGAGCAAATAGCA-Hdac3-KO-1	Cardiac endothelial cell	0
	CCTTTGGCACGGCGTT-Hdac3-KO-1	0.79886			TGGAGAGCAGTAGAGC-Hdac3-KO-1	Cardiac endothelial cell	0
	CCTTTGGTCGCAGTTA-Hdac3-KO-1	0			TGGGAAGGTCTTCAAG-Hdac3-KO-1	Mesenchymal cell 1	0.7989
	CGAAGTTAGCACTCCG-Hdac3-KO-1	0			TGGGAGAAGCAAGTCG-Hdac3-KO-1	Cardiac endothelial cell	0
	CGAAGTTTCAAAGACA-Hdac3-KO-1	0.83371			TGGGAGACACTTGAAC-Hdac3-KO-1	Mesenchymal cell 1	0
	CGAATTGGTTGTTTGG-Hdac3-KO-1	0			TGGGATTTCATTTCCA-Hdac3-KO-1	Mesenchymal cell 1	0
	CGACAGCAGCGTCAGA-Hdac3-KO-1	0			TGGGCGTTCAATCGGT-Hdac3-KO-1	Cardiac endothelial cell	0
	CGACAGCAGGAGAATG-Hdac3-KO-1	0			TGGGCTGGTGATCGTT-Hdac3-KO-1	Mesenchymal cell 1	0
	CGACAGCTCTGACGCG-Hdac3-KO-1	0			TGGGTTAGTTATGTGC-Hdac3-KO-1	Cardiac endothelial cell	0
	CGAGAAGAGACTCAAA-Hdac3-KO-1	0			TGGTTAGAGTAGCTCT-Hdac3-KO-1	Cardiac endothelial cell	0
	CGAGAAGCACCGGTCA-Hdac3-KO-1	0			TGTAACGTCGCATTGA-Hdac3-KO-1	Cardiac endothelial cell	0
	CGAGGAAAGGAATCGC-Hdac3-KO-1	0			TGTACAGCACAGCCAC-Hdac3-KO-1	Cardiac endothelial cell	0
	CGAGGAATCTGAGGCC-Hdac3-KO-1	0.67074			TGTGAGTTCGAAGCAG-Hdac3-KO-1	Cardiac endothelial cell	0
	CGAGGCTAGATAGTGT-Hdac3-KO-1	0			TGTGGCGGTCGTGGTC-Hdac3-KO-1	Cardiac endothelial cell	0
	CGAGGCTTCAACGTGT-Hdac3-KO-1	0			TGTTTGTCATCATCCC-Hdac3-KO-1	Cardiac endothelial cell	0
	CGAGTTAAGCTTTGTG-Hdac3-KO-1	0			TTACCGCAGCCAGTAG-Hdac3-KO-1	Cardiac endothelial cell	0
	CGAGTTAAGGAGGCAG-Hdac3-KO-1	0			TTACTGTAGTTCCGGC-Hdac3-KO-1	Cardiac endothelial cell	0
	CGATCGGGTTCATCTT-Hdac3-KO-1	0			TTAGGGTAGTCCTGTA-Hdac3-KO-1	Cardiac endothelial cell	0
	CGATGGCCATCTAGAC-Hdac3-KO-1	0			TTAGTCTTCCTGGGTG-Hdac3-KO-1	Mesenchymal cell 1	0.66172
	CGATGGCGTCTAACGT-Hdac3-KO-1	0			TTATTGCAGAGTTGTA-Hdac3-KO-1	Mesenchymal cell 2	0
	CGCCAGAGTACGCTTA-Hdac3-KO-1	0			TTCAATCGTACGAGCA-Hdac3-KO-1	Cardiac endothelial cell	0
	CGCGTGACACATGTTG-Hdac3-KO-1	0			TTCATTGGTCATCACA-Hdac3-KO-1	Cardiac endothelial cell	0
	CGGAACCCATTCAGCA-Hdac3-KO-1	0			TTCCGTGTCGTGGGAA-Hdac3-KO-1	Cardiac endothelial cell	0
	CGGACACCACGCGGTT-Hdac3-KO-1	0			TTCCTCTCAAGGTCAG-Hdac3-KO-1	Cardiac endothelial cell	0
	CGGAGAACATACCGTA-Hdac3-KO-1	0			TTCCTCTTCCAGCTCT-Hdac3-KO-1	Cardiac endothelial cell	0
	CGGGCATAGGTTACAA-Hdac3-KO-1	0			TTCGATTAGGCTCACC-Hdac3-KO-1	Cardiac endothelial cell	0
	CGGGTCAAGGCTCTAT-Hdac3-KO-1	0.54356			TTCGCTGCACGGCGTT-Hdac3-KO-1	Mesenchymal cell 2	0
	CGGGTGTCAAAGCTCT-Hdac3-KO-1	0			TTCGCTGTCTCTCCGA-Hdac3-KO-1	Mesenchymal cell 1	0
	CGGTCAGGTCAGGTGA-Hdac3-KO-1	0			TTCTCTCAGGTTCCGC-Hdac3-KO-1	Cardiac endothelial cell	0
	CGTAAGTAGGACACTG-Hdac3-KO-1	0			TTCTGTACACGTATAC-Hdac3-KO-1	Mesenchymal cell 2	0
	CGTAAGTAGTCTTCCC-Hdac3-KO-1	0			TTCTTCCAGAGGTCGT-Hdac3-KO-1	Cardiac endothelial cell	0
	CGTAATGAGTTGCGAG-Hdac3-KO-1	0			TTGACCCTCTCGCTTG-Hdac3-KO-1	Mesenchymal cell 2	0
	CGTAATGCAAGAGCTG-Hdac3-KO-1	0			TTGGATGCACTGGATT-Hdac3-KO-1	Cardiac endothelial cell	0
	CGTAATGGTCGACTTA-Hdac3-KO-1	0.51963			TTGGGATAGGATTTCC-Hdac3-KO-1	Cardiac endothelial cell	0
	CGTAGTAAGACCAGAC-Hdac3-KO-1	0			TTGTGGACATCTTCGC-Hdac3-KO-1	Cardiac endothelial cell	0
	CGTAGTAGTATGCTAC-Hdac3-KO-1	0.63606			TTGTGTTCACTGAGGA-Hdac3-KO-1	Cardiac endothelial cell	0
	CGTCCATAGAAGGTAG-Hdac3-KO-1	0			TTGTGTTTCAAACCCA-Hdac3-KO-1	Cardiac endothelial cell	0
	CGTGAATGTTGGTAGG-Hdac3-KO-1	0			TTGTTGTTCAACCGAT-Hdac3-KO-1	Mesenchymal cell 2	0.85859
	CGTGATAAGTGTTCCA-Hdac3-KO-1	0			TTTACCAGTCATTCCC-Hdac3-KO-1	Cardiac endothelial cell	0
	CGTGATAGTCATGCAT-Hdac3-KO-1	0			TTTATGCAGGACAAGA-Hdac3-KO-1	Cardiac endothelial cell	0
	CGTGATATCGAATCCA-Hdac3-KO-1	0			TTTCATGCAAGCGCTC-Hdac3-KO-1	Cardiac endothelial cell	0
	CGTGCTTCATGAGGGT-Hdac3-KO-1	0			TTTGACTGTCATAGTC-Hdac3-KO-1	Cardiac endothelial cell	0
	CGTGTCTTCCCTGTTG-Hdac3-KO-1	0			AAACCCAGTCCAATCA-Hdac3-KO-2	Cardiac endothelial cell	0
	CGTTCTGTCGTTCCTG-Hdac3-KO-1	0			AAAGGATTCGACATCA-Hdac3-KO-2	Cardiac endothelial cell	0
	CGTTGGGGTCTTCATT-Hdac3-KO-1	0			AAAGGGCAGGTCACTT-Hdac3-KO-2	Cardiac endothelial cell	0
	CGTTGGGTCCACACCT-Hdac3-KO-1	0			AAAGGGCAGTCTAGAA-Hdac3-KO-2	Cardiac endothelial cell	0
	CTAACTTAGATGGTAT-Hdac3-KO-1	0			AAAGGTAAGCACTCAT-Hdac3-KO-2	Cardiac endothelial cell	0
	CTAACTTCAGTCAGCC-Hdac3-KO-1	0.45369			AAAGGTACAAAGGTTA-Hdac3-KO-2	Cardiac endothelial cell	0
	CTAAGTGCATCCTATT-Hdac3-KO-1	0			AAAGTCCAGGGATCAC-Hdac3-KO-2	Cardiac endothelial cell	0.31738
	CTACATTCAACGGTAG-Hdac3-KO-1	0			AAAGTCCTCATTACGG-Hdac3-KO-2	Cardiac endothelial cell	0
	CTACGGGAGGCAGCTA-Hdac3-KO-1	0			AACAACCGTCTTTCAT-Hdac3-KO-2	Cardiac endothelial cell	0
	CTACGGGTCATACAGC-Hdac3-KO-1	0			AACAACCTCACTCCGT-Hdac3-KO-2	Mesenchymal cell 1	0
	CTACTATAGGCACTAG-Hdac3-KO-1	0			AACAACCTCTGCTGAA-Hdac3-KO-2	Cardiac endothelial cell	0
	CTACTATTCAAGCTTG-Hdac3-KO-1	0			AACAGGGCAACAGCTT-Hdac3-KO-2	Mesenchymal cell 1	0
	CTAGACACAATCGTCA-Hdac3-KO-1	0			AACCAACCAGCCGGTT-Hdac3-KO-2	Cardiac endothelial cell	0
	CTATAGGCACTGTGAT-Hdac3-KO-1	0			AACCACATCTCCGCAT-Hdac3-KO-2	Cardiac endothelial cell	0
	CTATAGGCAGAGGACT-Hdac3-KO-1	0			AACCATGAGCCATTGT-Hdac3-KO-2	Mesenchymal cell 1	0
	CTATAGGGTCGAAGCA-Hdac3-KO-1	0			AACCTGAGTCTTTATC-Hdac3-KO-2	Mesenchymal cell 1	0
	CTATCTAAGACGGTCA-Hdac3-KO-1	0			AACTTCTAGGGTTGCA-Hdac3-KO-2	Mesenchymal cell 1	0
	CTATCTACACTACACA-Hdac3-KO-1	0			AAGAACAAGGACAGCT-Hdac3-KO-2	Cardiac endothelial cell	0
	CTATCTAGTTCGGCCA-Hdac3-KO-1	0			AAGATAGTCTACCAGA-Hdac3-KO-2	Cardiac endothelial cell	0
	CTCAACCCACAAGCCC-Hdac3-KO-1	0			AAGCATCTCAAACTGC-Hdac3-KO-2	Cardiac endothelial cell	0
	CTCAATTGTAGTCCTA-Hdac3-KO-1	0			AAGCATCTCTTCGCTG-Hdac3-KO-2	Mesenchymal cell 1	0
	CTCACTGAGACTAAGT-Hdac3-KO-1	0			AAGCCATCATTCTGTT-Hdac3-KO-2	Cardiac endothelial cell	0
	CTCAGAAAGAACCCGA-Hdac3-KO-1	0			AAGCGAGGTCGAAACG-Hdac3-KO-2	Cardiac endothelial cell	0
	CTCAGAAGTGTAGGAC-Hdac3-KO-1	0			AAGTGAAGTATCAGGG-Hdac3-KO-2	Cardiac endothelial cell	0
	CTCAGAAGTTCCGTTC-Hdac3-KO-1	0.56665			AATGACCTCAGTGTGT-Hdac3-KO-2	Cardiac endothelial cell	0
	CTCAGGGGTATCATGC-Hdac3-KO-1	0			AATGGAATCGACATCA-Hdac3-KO-2	Cardiac endothelial cell	0.82613
	CTCAGTCGTATACGGG-Hdac3-KO-1	0			ACAGCCGCAAAGTATG-Hdac3-KO-2	Cardiac endothelial cell	0.51932
	CTCATCGAGGCTCTAT-Hdac3-KO-1	0			ACATCGAGTCGTTCAA-Hdac3-KO-2	Cardiac endothelial cell	1.06201
	CTCATCGAGTTCAACC-Hdac3-KO-1	0			ACATGCACAGCCCACA-Hdac3-KO-2	Mesenchymal cell 1	0
	CTCATGCAGATAGCTA-Hdac3-KO-1	0			ACCAACACAAATCGGG-Hdac3-KO-2	Mesenchymal cell 1	0
	CTCATGCGTCCAGCAC-Hdac3-KO-1	0			ACCAACACAGTTGAAA-Hdac3-KO-2	Cardiac endothelial cell	0
	CTCATTAAGGCGCTTC-Hdac3-KO-1	0			ACCATTTGTAGACTGG-Hdac3-KO-2	Cardiac endothelial cell	0
	CTCCAACTCGCGGTAC-Hdac3-KO-1	0			ACCATTTGTGACATCT-Hdac3-KO-2	Mesenchymal cell 1	0
	CTCCATGTCAGACCGC-Hdac3-KO-1	0			ACCCAAAAGTTTCTTC-Hdac3-KO-2	Cardiac endothelial cell	0
	CTCCCTCCATCAGTGT-Hdac3-KO-1	0			ACCCAAACAGGCAATG-Hdac3-KO-2	Mesenchymal cell 1	0
	CTCCCTCGTTATGACC-Hdac3-KO-1	0			ACCCTTGGTTCTAAGC-Hdac3-KO-2	Mesenchymal cell 1	0
	CTCGAGGGTTCAAAGA-Hdac3-KO-1	0			ACCTACCAGACTCTAC-Hdac3-KO-2	Cardiac endothelial cell	0.60406
	CTCGAGGTCAAGCCTA-Hdac3-KO-1	0			ACGATCAAGCGTGAGT-Hdac3-KO-2	Cardiac endothelial cell	0
	CTCTCAGCACATTCGA-Hdac3-KO-1	0			ACGCACGAGATAGGGA-Hdac3-KO-2	Cardiac endothelial cell	0
	CTCTCGATCTCAACGA-Hdac3-KO-1	0			ACGGTCGGTGCGGATA-Hdac3-KO-2	Cardiac endothelial cell	0
	CTGAATGAGATGAACT-Hdac3-KO-1	0			ACGGTTAGTCTTGGTA-Hdac3-KO-2	Mesenchymal cell 2	1.15701
	CTGAATGCAATCGAAA-Hdac3-KO-1	0			ACGTAACGTCTCAGAT-Hdac3-KO-2	Cardiac endothelial cell	0.56765
	CTGAATGGTGGTAACG-Hdac3-KO-1	0			ACGTACACACGGGTAA-Hdac3-KO-2	Cardiac endothelial cell	0
	CTGAATGTCCTCTCGA-Hdac3-KO-1	0			ACGTAGTCAACCGGAA-Hdac3-KO-2	Cardiac endothelial cell	0
	CTGATCCAGTCGAGGT-Hdac3-KO-1	0			ACGTCCTCAAGTGGCA-Hdac3-KO-2	Mesenchymal cell 1	0
	CTGATCCGTTAGAGAT-Hdac3-KO-1	0			ACGTCCTTCGCCGATG-Hdac3-KO-2	Mesenchymal cell 1	0
	CTGATCCTCCGCAACG-Hdac3-KO-1	0			ACGTCCTTCTGCACCT-Hdac3-KO-2	Mesenchymal cell 1	0
	CTGCAGGTCTAACGCA-Hdac3-KO-1	0			ACTACGACACAGAGAC-Hdac3-KO-2	Cardiac endothelial cell	0
	CTGCAGGTCTTCACAT-Hdac3-KO-1	0			ACTATGGCACCAGACC-Hdac3-KO-2	Cardiac endothelial cell	0
	CTGCATCAGGCTAACG-Hdac3-KO-1	0			ACTCTCGGTACAGTTC-Hdac3-KO-2	Cardiac endothelial cell	0
	CTGCATCTCGGAAACG-Hdac3-KO-1	0			ACTCTCGTCGACACCG-Hdac3-KO-2	Cardiac endothelial cell	0
	CTGCCATAGTTGGGAC-Hdac3-KO-1	0			ACTTCCGCAACTGTGT-Hdac3-KO-2	Cardiac endothelial cell	0
	CTGCCATGTGTATACC-Hdac3-KO-1	0			ACTTTGTAGTCCCTAA-Hdac3-KO-2	Cardiac endothelial cell	0
	CTGCCTATCATGAGAA-Hdac3-KO-1	0			AGAAATGGTGGACAGT-Hdac3-KO-2	Cardiac endothelial cell	0
	CTGCGAGGTAGGACCA-Hdac3-KO-1	0			AGAACAACACCAATTG-Hdac3-KO-2	Mesenchymal cell 1	0
	CTGCTCAAGCTCGGCT-Hdac3-KO-1	0			AGAACCTGTACGTGAG-Hdac3-KO-2	Cardiac endothelial cell	0.75092
	CTGCTCACAACAAGTA-Hdac3-KO-1	0			AGACAAATCGGCTATA-Hdac3-KO-2	Cardiac endothelial cell	0
	CTGGCAGCAACAGTGG-Hdac3-KO-1	0			AGACCATGTGTATACC-Hdac3-KO-2	Cardiac endothelial cell	0
	CTGTAGAAGGAACGAA-Hdac3-KO-1	0			AGACCATTCTTGATTC-Hdac3-KO-2	Cardiac endothelial cell	0
	CTGTATTCACAAGTTC-Hdac3-KO-1	0			AGAGCAGAGAGCCGTA-Hdac3-KO-2	Cardiac endothelial cell	0
	CTGTATTGTCTTCCGT-Hdac3-KO-1	0			AGAGCAGCAATCACGT-Hdac3-KO-2	Mesenchymal cell 1	0
	CTGTGAAAGAGTGGCT-Hdac3-KO-1	0			AGCCAATAGGATCACG-Hdac3-KO-2	Mesenchymal cell 1	0.67066
	CTGTGAAGTCGCATTA-Hdac3-KO-1	0			AGCCAATGTGGGAGAG-Hdac3-KO-2	Cardiac endothelial cell	0
	CTGTGGGTCGACGAGA-Hdac3-KO-1	0			AGCCAGCAGCAACTCT-Hdac3-KO-2	Mesenchymal cell 1	0.60916
	CTTACCGGTAGGTCAG-Hdac3-KO-1	0			AGCGCTGGTTGGATCT-Hdac3-KO-2	Mesenchymal cell 1	0.64049
	CTTAGGAGTTACACTG-Hdac3-KO-1	0			AGCGTATGTCTTGTCC-Hdac3-KO-2	Cardiac endothelial cell	0.74859
	CTTAGGATCGTCAAAC-Hdac3-KO-1	0			AGCTACAGTTTAGTCG-Hdac3-KO-2	Cardiac endothelial cell	0.42995
	CTTCGGTGTGGAACCA-Hdac3-KO-1	0			AGCTCAACAATCCTAG-Hdac3-KO-2	Cardiac endothelial cell	0
	CTTCTAACACATGTTG-Hdac3-KO-1	0			AGCTCAATCGATAACC-Hdac3-KO-2	Cardiac endothelial cell	0
	CTTCTCTCAGTGTATC-Hdac3-KO-1	0			AGCTCAATCTTACTGT-Hdac3-KO-2	Cardiac endothelial cell	0
	CTTCTCTGTAGCGTAG-Hdac3-KO-1	0			AGGAAATAGCCTCACG-Hdac3-KO-2	Cardiac endothelial cell	0
	CTTCTCTGTTGCTTGA-Hdac3-KO-1	0			AGGCCACCAGTTGTTG-Hdac3-KO-2	Cardiac endothelial cell	0
	CTTGAGAAGCATTTGC-Hdac3-KO-1	0			AGGCCACGTTCCTACC-Hdac3-KO-2	Cardiac endothelial cell	0
	CTTTCAAGTCATAACC-Hdac3-KO-1	0			AGGGAGTAGCTTTCCC-Hdac3-KO-2	Cardiac endothelial cell	0
	GAAATGACACCGGCTA-Hdac3-KO-1	0			AGGTAGGGTCTGTAGT-Hdac3-KO-2	Cardiac endothelial cell	0
	GAAATGAGTCGAACAG-Hdac3-KO-1	0			AGGTTGTCACCCTATC-Hdac3-KO-2	Cardiac endothelial cell	0
	GAAATGATCCGCTTAC-Hdac3-KO-1	0			AGTAACCTCCGGACGT-Hdac3-KO-2	Cardiac endothelial cell	0
	GAACACTGTGCGTGCT-Hdac3-KO-1	0			AGTAGCTAGGTTAGTA-Hdac3-KO-2	Cardiac endothelial cell	0
	GAACGTTGTCAGTCCG-Hdac3-KO-1	0			AGTAGTCTCATTTGGG-Hdac3-KO-2	Cardiac endothelial cell	0
	GAACGTTGTTGGAGGT-Hdac3-KO-1	0			AGTGCCGCAAGCACCC-Hdac3-KO-2	Cardiac endothelial cell	0
	GAACTGTTCATTGCTT-Hdac3-KO-1	0			AGTTCCCTCCAGCACG-Hdac3-KO-2	Cardiac endothelial cell	0.4647
	GAAGAATCACATACGT-Hdac3-KO-1	0			AGTTCGATCTCTCGCA-Hdac3-KO-2	Cardiac endothelial cell	0
	GAAGCCCAGCAAGCCA-Hdac3-KO-1	0			ATACCTTAGGTTACCT-Hdac3-KO-2	Cardiac endothelial cell	0
	GAAGGACGTATTAAGG-Hdac3-KO-1	0			ATATCCTGTCGTACTA-Hdac3-KO-2	Mesenchymal cell 1	0
	GAAGGACGTCGTGGTC-Hdac3-KO-1	0			ATCACAGTCACCATGA-Hdac3-KO-2	Cardiac endothelial cell	0
	GAATCACCACCAGACC-Hdac3-KO-1	0			ATCAGGTTCCATCAGA-Hdac3-KO-2	Cardiac endothelial cell	0
	GAATCACCATGCAGGA-Hdac3-KO-1	0			ATCCATTGTCTACACA-Hdac3-KO-2	Cardiac endothelial cell	0
	GAATCACGTACGGATG-Hdac3-KO-1	0			ATCCTATGTTCTGACA-Hdac3-KO-2	Cardiac endothelial cell	0
	GACACGCCAGAACTCT-Hdac3-KO-1	0			ATCGATGTCGTTAGAC-Hdac3-KO-2	Cardiac endothelial cell	0
	GACACGCCATTGAAGA-Hdac3-KO-1	0			ATCGCCTAGGTTAGTA-Hdac3-KO-2	Cardiac endothelial cell	0
	GACACGCGTTTGGGAG-Hdac3-KO-1	0			ATCGGATTCATAGGCT-Hdac3-KO-2	Cardiac endothelial cell	0
	GACATCAGTGAATTGA-Hdac3-KO-1	0			ATCGTCCGTCGACGCT-Hdac3-KO-2	Cardiac endothelial cell	0
	GACATCAGTGGCAGAT-Hdac3-KO-1	0			ATCGTGACATCCGGTG-Hdac3-KO-2	Cardiac endothelial cell	0
	GACATCAGTTCGCGTG-Hdac3-KO-1	0			ATCGTGAGTCACGCTG-Hdac3-KO-2	Cardiac endothelial cell	0
	GACATCAGTTGTTTGG-Hdac3-KO-1	0			ATCTCTAGTACAGTAA-Hdac3-KO-2	Mesenchymal cell 1	0
	GACCAATTCTGTCCCA-Hdac3-KO-1	0			ATCTCTATCCGGTAGC-Hdac3-KO-2	Cardiac endothelial cell	0
	GACCCTTGTGATCGTT-Hdac3-KO-1	0			ATGAAAGAGGAACATT-Hdac3-KO-2	Cardiac endothelial cell	0
	GACCTTCGTGTCTTAG-Hdac3-KO-1	0			ATGATCGCACTAGGCC-Hdac3-KO-2	Cardiac endothelial cell	0
	GACGCTGAGGGTTGCA-Hdac3-KO-1	0			ATGGGAGGTACAAGTA-Hdac3-KO-2	Mesenchymal cell 1	0
	GACTATGCACTAGTAC-Hdac3-KO-1	0			ATGGGAGGTGGCTTGC-Hdac3-KO-2	Cardiac endothelial cell	0
	GACTATGGTCAGGAGT-Hdac3-KO-1	0.71999			ATGGGTTGTCGATTCA-Hdac3-KO-2	Cardiac endothelial cell	0
	GACTATGGTCCTTTGC-Hdac3-KO-1	0.43195			ATGGTTGGTTGTTTGG-Hdac3-KO-2	Cardiac endothelial cell	0
	GACTCTCCAACCAACT-Hdac3-KO-1	0			ATGTCTTAGCAGGCTA-Hdac3-KO-2	Cardiac endothelial cell	0
	GACTCTCCATGACTCA-Hdac3-KO-1	0			ATTACCTCAGCACAGA-Hdac3-KO-2	Cardiac endothelial cell	0
	GACTCTCTCCAATCTT-Hdac3-KO-1	0			ATTACCTTCCGTACGG-Hdac3-KO-2	Mesenchymal cell 1	0
	GACTCTCTCTGTCGTC-Hdac3-KO-1	0.57476			ATTACTCTCTTACGTT-Hdac3-KO-2	Cardiac endothelial cell	0
	GACTGATAGTAACGTA-Hdac3-KO-1	0			ATTATCCAGTGGTGAC-Hdac3-KO-2	Cardiac endothelial cell	0
	GACTGATCAGTGGCTC-Hdac3-KO-1	0			ATTCCATGTCATACCA-Hdac3-KO-2	Mesenchymal cell 1	0
	GACTTCCAGTAGTGCG-Hdac3-KO-1	0			ATTCGTTAGGCCTTCG-Hdac3-KO-2	Cardiac endothelial cell	0
	GACTTCCCACGTCATA-Hdac3-KO-1	0			ATTCTTGGTCTGTAGT-Hdac3-KO-2	Cardiac endothelial cell	0
	GACTTCCTCGAGCCTG-Hdac3-KO-1	0			ATTGGGTCAAACCATC-Hdac3-KO-2	Cardiac endothelial cell	0.41371
	GAGATGGGTCGTACTA-Hdac3-KO-1	0			ATTGGGTGTAGGATAT-Hdac3-KO-2	Cardiac endothelial cell	0
	GAGCCTGTCACCTCGT-Hdac3-KO-1	0.55035			CAACAACCACGCGTGT-Hdac3-KO-2	Mesenchymal cell 1	0
	GAGGCCTCACCAGTAT-Hdac3-KO-1	0.49854			CAACCAATCCTCACCA-Hdac3-KO-2	Cardiac endothelial cell	0
	GAGGGATTCCGTGGCA-Hdac3-KO-1	0			CAACCTCGTCGAGATG-Hdac3-KO-2	Cardiac endothelial cell	0
	GAGGGTAAGATCCGAG-Hdac3-KO-1	0			CAACGGCGTTCTCAGA-Hdac3-KO-2	Cardiac endothelial cell	0
	GAGGGTAGTGTGACCC-Hdac3-KO-1	0			CAAGAGGCACCTTCCA-Hdac3-KO-2	Cardiac endothelial cell	0
	GAGTCTATCGTTCCTG-Hdac3-KO-1	0			CAAGGGATCACAACCA-Hdac3-KO-2	Cardiac endothelial cell	0
	GAGTGTTGTTCGAACT-Hdac3-KO-1	0			CAATACGAGAGCAGAA-Hdac3-KO-2	Cardiac endothelial cell	0
	GATAGCTAGGTCCAGA-Hdac3-KO-1	0			CAATCGAAGCGAGTAC-Hdac3-KO-2	Cardiac endothelial cell	0
	GATCACACACACGGAA-Hdac3-KO-1	0			CAATCGATCATTTGGG-Hdac3-KO-2	Cardiac endothelial cell	0
	GATCACAGTTCTCCAC-Hdac3-KO-1	0			CAATGACGTGCCCACA-Hdac3-KO-2	Cardiac endothelial cell	0.76984
	GATCAGTAGGTTGACG-Hdac3-KO-1	0.40605			CAATTTCAGTTCCGTA-Hdac3-KO-2	Cardiac endothelial cell	0.27091
	GATGAGGCACTCCGAG-Hdac3-KO-1	0			CAATTTCCATATCTCT-Hdac3-KO-2	Cardiac endothelial cell	0
	GATGAGGTCCGCGGAT-Hdac3-KO-1	0			CACAACACAGATACTC-Hdac3-KO-2	Cardiac endothelial cell	0
	GATGCTAAGCAAATGT-Hdac3-KO-1	0			CACACAAGTTATGTGC-Hdac3-KO-2	Cardiac endothelial cell	0.13771
	GATGTTGTCGTTCCTG-Hdac3-KO-1	0			CACAGGCGTGATGTAA-Hdac3-KO-2	Cardiac endothelial cell	0.68941
	GATTCGAGTTGTGGAG-Hdac3-KO-1	0			CACCAAATCACATCAG-Hdac3-KO-2	Cardiac endothelial cell	0
	GATTCGATCTACCTTA-Hdac3-KO-1	0			CACTGAAAGGTAAAGG-Hdac3-KO-2	Cardiac endothelial cell	0
	GATTCTTAGAGCATTA-Hdac3-KO-1	0			CACTGGGAGTGGACTG-Hdac3-KO-2	Cardiac endothelial cell	0
	GATTGGTCAGCTTTGA-Hdac3-KO-1	0			CACTTCGGTAGCTGCC-Hdac3-KO-2	Cardiac endothelial cell	0
	GATTTCTCATTGCTTT-Hdac3-KO-1	0.57567			CAGAGCCTCAACGTGT-Hdac3-KO-2	Cardiac endothelial cell	0
	GCAACCGCAGAGGCTA-Hdac3-KO-1	0			CAGATACCATCTCAAG-Hdac3-KO-2	Cardiac endothelial cell	0
	GCAACCGGTGGCTTGC-Hdac3-KO-1	0.54724			CAGATACTCATTTGTC-Hdac3-KO-2	Cardiac endothelial cell	0.28747
	GCACATACAGACACCC-Hdac3-KO-1	0			CAGCAATGTGGATACG-Hdac3-KO-2	Mesenchymal cell 1	0
	GCACATAGTGCATGAG-Hdac3-KO-1	0			CAGCACGAGGTTCTAC-Hdac3-KO-2	Cardiac endothelial cell	0
	GCACGGTAGTGTTGAA-Hdac3-KO-1	0			CAGCACGCAATGACCT-Hdac3-KO-2	Cardiac endothelial cell	0.47748
	GCACGGTCACACCGCA-Hdac3-KO-1	0			CAGCAGCTCTCCACTG-Hdac3-KO-2	Mesenchymal cell 1	0.47968
	GCACGTGCAAAGCACG-Hdac3-KO-1	0			CAGGTATCAACCCTAA-Hdac3-KO-2	Cardiac endothelial cell	0
	GCAGCTGAGAAGCTGC-Hdac3-KO-1	0			CAGTGCGGTATCGTGT-Hdac3-KO-2	Cardiac endothelial cell	0
	GCAGCTGAGGGTACGT-Hdac3-KO-1	0			CAGTTCCAGTCGCCAC-Hdac3-KO-2	Mesenchymal cell 1	0
	GCAGGCTTCGGTAGAG-Hdac3-KO-1	0			CAGTTCCCAGCCATTA-Hdac3-KO-2	Cardiac endothelial cell	0
	GCAGTTAGTTTGATCG-Hdac3-KO-1	0			CAGTTCCTCGTTGTTT-Hdac3-KO-2	Cardiac endothelial cell	0
	GCAGTTATCACCTTGC-Hdac3-KO-1	0			CATAAGCTCGCTATTT-Hdac3-KO-2	Mesenchymal cell 1	0
	GCATCTCGTGCAAGAC-Hdac3-KO-1	0			CATACAGAGACGATAT-Hdac3-KO-2	Cardiac endothelial cell	0.34309
	GCATTAGAGAAATGGG-Hdac3-KO-1	0			CATAGACTCGCGTAGC-Hdac3-KO-2	Cardiac endothelial cell	0
	GCCAGCAAGGAACGTC-Hdac3-KO-1	0.82448			CATCCCATCATGTCAG-Hdac3-KO-2	Cardiac endothelial cell	0
	GCCAGCATCTCGGCTT-Hdac3-KO-1	0			CATCCGTAGACATGCG-Hdac3-KO-2	Cardiac endothelial cell	0.3885
	GCCAGGTAGCAAATGT-Hdac3-KO-1	0			CATCGCTGTAGCCCTG-Hdac3-KO-2	Cardiac endothelial cell	0
	GCCCAGACAAGCGGAT-Hdac3-KO-1	0			CATCGGGGTTTGTTCT-Hdac3-KO-2	Cardiac endothelial cell	0
	GCCCAGAGTCGTACAT-Hdac3-KO-1	0			CATGAGTAGCGTCAGA-Hdac3-KO-2	Mesenchymal cell 1	0
	GCCCGAAAGCACGTCC-Hdac3-KO-1	0			CATGAGTTCCAGCACG-Hdac3-KO-2	Cardiac endothelial cell	0
	GCCCGAAGTCGACTTA-Hdac3-KO-1	0			CATTCCGCAAACTAAG-Hdac3-KO-2	Cardiac endothelial cell	0
	GCCCGAAGTTTCACAG-Hdac3-KO-1	0			CATTCCGGTATCGAGG-Hdac3-KO-2	Mesenchymal cell 1	0
	GCCGATGAGGGCATGT-Hdac3-KO-1	0			CATTCTAAGGATACGC-Hdac3-KO-2	Cardiac endothelial cell	0
	GCCGATGAGTTGGACG-Hdac3-KO-1	0			CATTTCACAGGAACCA-Hdac3-KO-2	Mesenchymal cell 1	0
	GCCGTGATCTCAAAGC-Hdac3-KO-1	0.63849			CATTTCAGTCGTCTCT-Hdac3-KO-2	Cardiac endothelial cell	0
	GCCTGTTCAGCAATTC-Hdac3-KO-1	0			CCACAAACATGCGTGC-Hdac3-KO-2	Mesenchymal cell 1	0
	GCCTGTTTCCGATCGG-Hdac3-KO-1	0			CCACCATGTCGTCATA-Hdac3-KO-2	Cardiac endothelial cell	0
	GCGATCGGTGCTCTCT-Hdac3-KO-1	0			CCACGTTTCTTTCCAA-Hdac3-KO-2	Mesenchymal cell 1	0
	GCGATCGTCCTACGGG-Hdac3-KO-1	0			CCATCACCACTCCTGT-Hdac3-KO-2	Cardiac endothelial cell	0
	GCGGATCAGAAGGCTC-Hdac3-KO-1	0			CCATCACTCCTGTAAG-Hdac3-KO-2	Cardiac endothelial cell	0
	GCGTTTCAGGGAGTTC-Hdac3-KO-1	0			CCCTTAGAGAGTTGTA-Hdac3-KO-2	Cardiac endothelial cell	0
	GCGTTTCGTGGTCTAT-Hdac3-KO-1	0			CCCTTAGCAATGTTGC-Hdac3-KO-2	Mesenchymal cell 1	0
	GCTACAACATAGCTGT-Hdac3-KO-1	0			CCGGACAAGGTGCATG-Hdac3-KO-2	Cardiac endothelial cell	0
	GCTACCTGTCGTATGT-Hdac3-KO-1	0			CCGGACACATCGTTCC-Hdac3-KO-2	Cardiac endothelial cell	0
	GCTGAATGTCTTGAGT-Hdac3-KO-1	0			CCGGACAGTACCGGCT-Hdac3-KO-2	Mesenchymal cell 1	0
	GCTGAATTCCCTTTGG-Hdac3-KO-1	1.02485			CCGGGTAAGCGTTCCG-Hdac3-KO-2	Cardiac endothelial cell	0
	GCTGCAGGTTGGGACA-Hdac3-KO-1	0			CCGTAGGAGGCTTAAA-Hdac3-KO-2	Cardiac endothelial cell	0
	GCTGCAGTCGACCTAA-Hdac3-KO-1	0			CCGTGAGAGGTCGTGA-Hdac3-KO-2	Cardiac endothelial cell	0.28602
	GCTGCAGTCTTTGCAT-Hdac3-KO-1	0			CCGTGAGTCGCAATTG-Hdac3-KO-2	Cardiac endothelial cell	0
	GCTGGGTTCTGCAGCG-Hdac3-KO-1	0			CCGTTCAGTGAGTGAC-Hdac3-KO-2	Cardiac endothelial cell	0
	GCTGGGTTCTTGGATG-Hdac3-KO-1	0			CCTACGTGTCCAGTTA-Hdac3-KO-2	Cardiac endothelial cell	0
	GCTTGGGCACGTCATA-Hdac3-KO-1	0			CCTATCGGTAGGTAGC-Hdac3-KO-2	Cardiac endothelial cell	0
	GCTTTCGCATAATGAG-Hdac3-KO-1	0			CCTCACACACCAAATC-Hdac3-KO-2	Cardiac endothelial cell	0
	GGAATCTTCCAGTGTA-Hdac3-KO-1	0			CCTCAGTTCTATCACT-Hdac3-KO-2	Cardiac endothelial cell	0
	GGACGTCCATTGACAC-Hdac3-KO-1	0			CCTGTTGGTTGTCAGT-Hdac3-KO-2	Cardiac endothelial cell	0
	GGAGAACCAGCTGTTA-Hdac3-KO-1	0			CCTGTTGTCCTCTCGA-Hdac3-KO-2	Cardiac endothelial cell	0
	GGAGAACTCGAGGCAA-Hdac3-KO-1	0			CGAAGGACACATGGTT-Hdac3-KO-2	Mesenchymal cell 1	0
	GGAGATGGTGTCTCCT-Hdac3-KO-1	0			CGAGGAAGTCCAGCGT-Hdac3-KO-2	Cardiac endothelial cell	0
	GGAGCAAAGAATTGCA-Hdac3-KO-1	0			CGAGGAATCGCATGAT-Hdac3-KO-2	Cardiac endothelial cell	0
	GGAGGATGTAGTACGG-Hdac3-KO-1	0			CGCATAACAACACAGG-Hdac3-KO-2	Cardiac endothelial cell	0
	GGAGGTAGTCGCTCGA-Hdac3-KO-1	0.61775			CGCATAAGTCCACATA-Hdac3-KO-2	Cardiac endothelial cell	0
	GGAGGTAGTTCGTAAC-Hdac3-KO-1	0			CGCATAATCCCTCATG-Hdac3-KO-2	Cardiac endothelial cell	0
	GGATCTACAGTTGCGC-Hdac3-KO-1	0.59822			CGGAATTCAGTTAAAG-Hdac3-KO-2	Cardiac endothelial cell	0
	GGATGTTTCGAATCCA-Hdac3-KO-1	0			CGTAATGCAACTGATC-Hdac3-KO-2	Mesenchymal cell 1	0
	GGCACGTTCCTGTTAT-Hdac3-KO-1	0			CGTCAAACAGTAGGAC-Hdac3-KO-2	Mesenchymal cell 1	0
	GGCAGTCAGCTCACTA-Hdac3-KO-1	0			CGTCCATAGAAACACT-Hdac3-KO-2	Cardiac endothelial cell	0
	GGCTTGGGTACGGATG-Hdac3-KO-1	0			CGTCCATCACTGAGTT-Hdac3-KO-2	Cardiac endothelial cell	0
	GGCTTTCGTGAGTCAG-Hdac3-KO-1	0.75013			CGTCCATGTCTTTCTA-Hdac3-KO-2	Cardiac endothelial cell	0
	GGCTTTCGTGATAGTA-Hdac3-KO-1	0			CGTGAATGTACAAGCG-Hdac3-KO-2	Cardiac endothelial cell	0
	GGCTTTCTCTGGGATT-Hdac3-KO-1	0			CGTTCTGCAGCGGTCT-Hdac3-KO-2	Cardiac endothelial cell	0
	GGGACAAGTGCAATAA-Hdac3-KO-1	0			CTAACCCCACGTGAGA-Hdac3-KO-2	Cardiac endothelial cell	0
	GGGACCTAGTAACCTC-Hdac3-KO-1	0			CTAACCCCAGAGACTG-Hdac3-KO-2	Cardiac endothelial cell	0
	GGGACCTAGTCAGCGA-Hdac3-KO-1	0			CTAACTTGTAATGCTC-Hdac3-KO-2	Mesenchymal cell 1	0
	GGGACTCGTGTCACAT-Hdac3-KO-1	0.46366			CTACATTAGCAACCAG-Hdac3-KO-2	Cardiac endothelial cell	0
	GGGAGATGTGTATACC-Hdac3-KO-1	0			CTACCTGCAATAGGGC-Hdac3-KO-2	Mesenchymal cell 1	0
	GGGAGTAGTACACGTT-Hdac3-KO-1	0			CTACCTGGTGTGTTTG-Hdac3-KO-2	Mesenchymal cell 1	0
	GGGCCATGTGGTCCGT-Hdac3-KO-1	0			CTAGACATCCTTATGT-Hdac3-KO-2	Cardiac endothelial cell	0
	GGGCGTTGTCGTCAGC-Hdac3-KO-1	0			CTATCTACATTGACCA-Hdac3-KO-2	Cardiac endothelial cell	0.21465
	GGGCTACGTCTCAGGC-Hdac3-KO-1	0			CTCAACCGTGCCTTTC-Hdac3-KO-2	Cardiac endothelial cell	0
	GGGCTCAAGTCAACAA-Hdac3-KO-1	0			CTCAACCGTGTGCCTG-Hdac3-KO-2	Cardiac endothelial cell	0
	GGGCTCACACCGCTGA-Hdac3-KO-1	0			CTCAACCGTTAGGACG-Hdac3-KO-2	Cardiac endothelial cell	0
	GGGTCTGCAACGGTAG-Hdac3-KO-1	0			CTCAAGACATCCTCAC-Hdac3-KO-2	Cardiac endothelial cell	0
	GGGTCTGCACAAAGCG-Hdac3-KO-1	0			CTCACTGGTAACAAGT-Hdac3-KO-2	Cardiac endothelial cell	0
	GGGTGAATCGGATTAC-Hdac3-KO-1	0			CTCAGAACAACCAACT-Hdac3-KO-2	Cardiac endothelial cell	0
	GGGTGTCAGACCTGGA-Hdac3-KO-1	0			CTCCATGAGTGAGCCA-Hdac3-KO-2	Cardiac endothelial cell	0
	GGGTGTCGTACGGCAA-Hdac3-KO-1	0			CTCCCTCCACCCGTAG-Hdac3-KO-2	Cardiac endothelial cell	0
	GGGTTATCAGCTATTG-Hdac3-KO-1	0			CTCCCTCTCGCATTGA-Hdac3-KO-2	Cardiac endothelial cell	0
	GGGTTTAAGATGCCGA-Hdac3-KO-1	0			CTCCTTTTCCGATCTC-Hdac3-KO-2	Mesenchymal cell 1	0.5446
	GGTAACTAGCCTCATA-Hdac3-KO-1	0			CTCTCGATCATGGATC-Hdac3-KO-2	Cardiac endothelial cell	0
	GGTAACTGTCATGACT-Hdac3-KO-1	0			CTGAGGCAGAGTACCG-Hdac3-KO-2	Cardiac endothelial cell	0.62904
	GGTAACTGTTATTCCT-Hdac3-KO-1	0			CTGATCCCACAGAGCA-Hdac3-KO-2	Cardiac endothelial cell	0
	GGTAACTTCAGCCCAG-Hdac3-KO-1	0			CTGCAGGTCTCTGCCA-Hdac3-KO-2	Cardiac endothelial cell	0
	GGTAGAGAGTCTAGAA-Hdac3-KO-1	0			CTGCATCCACACCAGC-Hdac3-KO-2	Cardiac endothelial cell	0
	GGTCACGAGTCACACT-Hdac3-KO-1	0.9451			CTGCATCTCAGCTTCC-Hdac3-KO-2	Cardiac endothelial cell	0
	GGTCACGGTTGGCTAT-Hdac3-KO-1	0			CTGCGAGCATGTCTAG-Hdac3-KO-2	Cardiac endothelial cell	0
	GGTCTGGCAGGCCTGT-Hdac3-KO-1	0			CTGCTCATCAAGTGGG-Hdac3-KO-2	Cardiac endothelial cell	0
	GGTGAAGGTGCAATGG-Hdac3-KO-1	0			CTGGCAGGTGCCGGTT-Hdac3-KO-2	Mesenchymal cell 1	0.50079
	GGTGATTAGTAGAGTT-Hdac3-KO-1	0			CTTACCGGTGCACAAG-Hdac3-KO-2	Cardiac endothelial cell	0
	GGTGATTGTTAGGCCC-Hdac3-KO-1	0			CTTCAATGTAGGGAGG-Hdac3-KO-2	Cardiac endothelial cell	0
	GGTGGCTAGGTCCCTG-Hdac3-KO-1	0			CTTCCTTGTATTCCTT-Hdac3-KO-2	Cardiac endothelial cell	0
	GGTGTCGCAGTATGAA-Hdac3-KO-1	0			CTTCTCTCAACGTATC-Hdac3-KO-2	Cardiac endothelial cell	0.21988
	GGTGTCGGTTATTCTC-Hdac3-KO-1	0			CTTTCGGTCATCACCC-Hdac3-KO-2	Cardiac endothelial cell	0
	GGTGTCGTCAGCCTTC-Hdac3-KO-1	0.44699			GAACACTGTCGGAACA-Hdac3-KO-2	Cardiac endothelial cell	0
	GGTTCTCAGTCGTTAC-Hdac3-KO-1	0			GAACTGTAGCTCACTA-Hdac3-KO-2	Cardiac endothelial cell	0
	GGTTCTCCAGCCCAGT-Hdac3-KO-1	0			GAAGAATCAAGTCATC-Hdac3-KO-2	Cardiac endothelial cell	0
	GGTTCTCCATGACTTG-Hdac3-KO-1	0			GAAGAATGTTGGTAGG-Hdac3-KO-2	Cardiac endothelial cell	0
	GGTTCTCTCGTTATCT-Hdac3-KO-1	0.9922			GAAGCCCCAGCAAGAC-Hdac3-KO-2	Cardiac endothelial cell	0
	GGTTGTAGTATCGCTA-Hdac3-KO-1	0.93543			GAAGGACCAAGAATAC-Hdac3-KO-2	Mesenchymal cell 1	0
	GGTTGTAGTTACACTG-Hdac3-KO-1	0			GAAGGACCAAGTGGTG-Hdac3-KO-2	Mesenchymal cell 1	0
	GTAACACGTGAAAGTT-Hdac3-KO-1	0			GAAGGACCATGCACTA-Hdac3-KO-2	Cardiac endothelial cell	0
	GTACAACGTCCTGTCT-Hdac3-KO-1	0.7801			GAATAGAGTACGATCT-Hdac3-KO-2	Cardiac endothelial cell	0
	GTACAGTCAGGTCAAG-Hdac3-KO-1	0			GACATCAAGGGCTGAT-Hdac3-KO-2	Cardiac endothelial cell	0.42575
	GTAGAAAGTCCCGCAA-Hdac3-KO-1	0			GACATCATCCGATGTA-Hdac3-KO-2	Cardiac endothelial cell	0
	GTAGAAATCTGCCTCA-Hdac3-KO-1	0			GACCAATTCTAAGCCA-Hdac3-KO-2	Cardiac endothelial cell	0
	GTAGAGGAGCACCTGC-Hdac3-KO-1	0			GACCCAGCAAATCAAG-Hdac3-KO-2	Cardiac endothelial cell	0
	GTAGAGGCAAAGGGTC-Hdac3-KO-1	0.5362			GACTATGTCCGTATGA-Hdac3-KO-2	Cardiac endothelial cell	0.187
	GTAGAGGGTCGAGCAA-Hdac3-KO-1	0			GAGAAATGTGGTCTCG-Hdac3-KO-2	Cardiac endothelial cell	0
	GTAGAGGTCTATCGCC-Hdac3-KO-1	0			GAGAAATTCAACCTCC-Hdac3-KO-2	Cardiac endothelial cell	0
	GTAGATCAGTTAGAAC-Hdac3-KO-1	0			GAGACCCTCAACTCTT-Hdac3-KO-2	Cardiac endothelial cell	0
	GTAGCTAGTTTGCAGT-Hdac3-KO-1	0			GAGATGGCAACCCTCT-Hdac3-KO-2	Cardiac endothelial cell	0
	GTAGGTTAGCATGGGT-Hdac3-KO-1	0			GAGCCTGAGTTGGACG-Hdac3-KO-2	Cardiac endothelial cell	0
	GTATTTCAGGATTACA-Hdac3-KO-1	0			GAGCCTGCATCTCGTC-Hdac3-KO-2	Mesenchymal cell 1	1.08116
	GTATTTCCAATTCTCT-Hdac3-KO-1	0.77133			GAGGCAACAATCCTAG-Hdac3-KO-2	Cardiac endothelial cell	0
	GTATTTCTCCTACTGC-Hdac3-KO-1	0			GAGGCCTGTGATCGTT-Hdac3-KO-2	Cardiac endothelial cell	0
	GTCAAACAGCCATTCA-Hdac3-KO-1	0			GAGGGTATCTGCGGCA-Hdac3-KO-2	Cardiac endothelial cell	0
	GTCAAACTCTTTCAGT-Hdac3-KO-1	0			GATAGAAAGAGGTCGT-Hdac3-KO-2	Mesenchymal cell 1	0
	GTCAAGTTCGCCTATC-Hdac3-KO-1	0			GATAGAAGTCACGCTG-Hdac3-KO-2	Cardiac endothelial cell	0
	GTCACGGCAAACCGGA-Hdac3-KO-1	0			GATAGAAGTCAGACGA-Hdac3-KO-2	Cardiac endothelial cell	0
	GTCACGGCATAGAAAC-Hdac3-KO-1	0			GATCACACAAATGGAT-Hdac3-KO-2	Cardiac endothelial cell	0
	GTCACTCAGTATGATG-Hdac3-KO-1	0			GATCACATCTGGCCAG-Hdac3-KO-2	Cardiac endothelial cell	0
	GTCAGCGCAACCGATT-Hdac3-KO-1	0			GATCAGTAGCTGGCTC-Hdac3-KO-2	Mesenchymal cell 1	0
	GTCAGCGCATCCAACA-Hdac3-KO-1	0			GATCAGTGTTAGAAGT-Hdac3-KO-2	Cardiac endothelial cell	0
	GTCATCCCATGGCTGC-Hdac3-KO-1	0			GATCATGCAACGATCT-Hdac3-KO-2	Cardiac endothelial cell	0
	GTCATCCTCAGAGTTC-Hdac3-KO-1	0			GATCGTAAGTTCAACC-Hdac3-KO-2	Cardiac endothelial cell	0
	GTCATTTAGTTGTACC-Hdac3-KO-1	0			GATGATCGTCAACATC-Hdac3-KO-2	Mesenchymal cell 1	0
	GTCCACTTCGGTTAGT-Hdac3-KO-1	0			GATGATCGTTCTAAGC-Hdac3-KO-2	Cardiac endothelial cell	0
	GTCGAATAGAATTGCA-Hdac3-KO-1	0			GATTGGTAGACTGGGT-Hdac3-KO-2	Cardiac endothelial cell	0
	GTCGCGACACGCTGTG-Hdac3-KO-1	0			GATTGGTAGTTTGTCG-Hdac3-KO-2	Cardiac endothelial cell	0
	GTCGCGAGTGTCGATT-Hdac3-KO-1	0			GATTTCTAGAACCCGA-Hdac3-KO-2	Cardiac endothelial cell	0
	GTCGTTCGTGTTACAC-Hdac3-KO-1	0			GCACGTGAGACATAAC-Hdac3-KO-2	Cardiac endothelial cell	0
	GTCTACCCACAGTGAG-Hdac3-KO-1	0			GCAGCCACATAATCGC-Hdac3-KO-2	Cardiac endothelial cell	0
	GTCTACCTCATGAGAA-Hdac3-KO-1	0			GCAGCCAGTTCCGCTT-Hdac3-KO-2	Mesenchymal cell 1	0
	GTCTAGATCCAGCCTT-Hdac3-KO-1	0			GCAGTTAAGCCAGTAG-Hdac3-KO-2	Cardiac endothelial cell	0
	GTCTAGATCGTAACAC-Hdac3-KO-1	0			GCAGTTAGTCTACGAT-Hdac3-KO-2	Cardiac endothelial cell	0
	GTCTGTCGTGTCCAAT-Hdac3-KO-1	0.60703			GCATCTCAGACCACGA-Hdac3-KO-2	Cardiac endothelial cell	0
	GTGAGCCGTTGTATGC-Hdac3-KO-1	0			GCATGATCAGCTATAC-Hdac3-KO-2	Cardiac endothelial cell	0
	GTGAGGAAGGATTCAA-Hdac3-KO-1	0			GCATGATGTTCAGCGC-Hdac3-KO-2	Cardiac endothelial cell	0.33738
	GTGAGGACATGACGAG-Hdac3-KO-1	0			GCCAGGTTCTAGAACC-Hdac3-KO-2	Cardiac endothelial cell	0
	GTGAGGATCAAGAATG-Hdac3-KO-1	0			GCCATTCGTCATACCA-Hdac3-KO-2	Cardiac endothelial cell	0
	GTGAGTTAGCATGTTC-Hdac3-KO-1	0			GCCATTCTCAGTCACA-Hdac3-KO-2	Cardiac endothelial cell	0.51444
	GTGAGTTCACACCTTC-Hdac3-KO-1	0			GCCCGAACAAAGCGTG-Hdac3-KO-2	Cardiac endothelial cell	1.05198
	GTGATGTTCGTTTACT-Hdac3-KO-1	0			GCGTGCAAGCGGGTAT-Hdac3-KO-2	Mesenchymal cell 1	0
	GTGCAGCGTAAGATCA-Hdac3-KO-1	0			GCTACCTCAAGTGTCT-Hdac3-KO-2	Cardiac endothelial cell	0
	GTGCTGGGTTAGCTAC-Hdac3-KO-1	0			GCTACCTCACACTGGC-Hdac3-KO-2	Cardiac endothelial cell	0
	GTGCTTCGTCTTCTAT-Hdac3-KO-1	0			GCTACCTGTACCTAGT-Hdac3-KO-2	Mesenchymal cell 1	0
	GTGGAAGGTTCATCGA-Hdac3-KO-1	0			GCTGCAGGTGCTCTCT-Hdac3-KO-2	Cardiac endothelial cell	0
	GTGGGAAAGTGGAAAG-Hdac3-KO-1	0			GCTGGGTAGAGCTTTC-Hdac3-KO-2	Cardiac endothelial cell	0
	GTGGGAAGTCTGTAGT-Hdac3-KO-1	0			GCTTGGGCATAATGCC-Hdac3-KO-2	Cardiac endothelial cell	0.26648
	GTGGTTAAGCGGTAGT-Hdac3-KO-1	0			GGAATCTTCGAGATAA-Hdac3-KO-2	Mesenchymal cell 1	0
	GTGGTTATCTGTCTCG-Hdac3-KO-1	0			GGATCTACAAGGCTTT-Hdac3-KO-2	Cardiac endothelial cell	0
	GTGTAACAGTAACAGT-Hdac3-KO-1	0			GGATCTAGTCGCACGT-Hdac3-KO-2	Cardiac endothelial cell	0
	GTGTAACTCCTGGCTT-Hdac3-KO-1	0.46666			GGCACGTTCTACCTTA-Hdac3-KO-2	Cardiac endothelial cell	0
	GTGTGATGTCGGCACT-Hdac3-KO-1	0			GGGCGTTCAAGTATAG-Hdac3-KO-2	Cardiac endothelial cell	0
	GTGTGGCTCAACGCTA-Hdac3-KO-1	0.68979			GGGTGAACACGCTGTG-Hdac3-KO-2	Cardiac endothelial cell	0.35197
	GTGTTAGTCGGTGTTA-Hdac3-KO-1	0			GGGTGTCCACCCAATA-Hdac3-KO-2	Cardiac endothelial cell	0.58275
	GTGTTCCCACCCAAGC-Hdac3-KO-1	0			GGTAACTTCCCTCTTT-Hdac3-KO-2	Mesenchymal cell 1	0.45054
	GTTACAGCAGTAGGAC-Hdac3-KO-1	0			GGTGATTCAGCGTGCT-Hdac3-KO-2	Cardiac endothelial cell	0
	GTTACCCTCAACCTCC-Hdac3-KO-1	0			GGTGGCTTCCTTTGAT-Hdac3-KO-2	Cardiac endothelial cell	0
	GTTAGACAGCATGTTC-Hdac3-KO-1	0			GGTGTCGAGGACTAAT-Hdac3-KO-2	Mesenchymal cell 1	0
	GTTAGACGTCGCTCGA-Hdac3-KO-1	0			GGTGTTATCTGGAGAG-Hdac3-KO-2	Cardiac endothelial cell	0.58717
	GTTAGTGTCGTTCTCG-Hdac3-KO-1	0			GGTTAACTCAGCTTCC-Hdac3-KO-2	Cardiac endothelial cell	0
	GTTATGGAGAGACAAG-Hdac3-KO-1	0			GGTTCTCCACCAAATC-Hdac3-KO-2	Cardiac endothelial cell	0
	GTTCATTCACCCAATA-Hdac3-KO-1	0			GGTTGTACAAGTTCCA-Hdac3-KO-2	Mesenchymal cell 1	0
	GTTCCGTCAACAGCCC-Hdac3-KO-1	0			GTAACCACATCATCTT-Hdac3-KO-2	Cardiac endothelial cell	0
	GTTGCTCAGTATGTAG-Hdac3-KO-1	0			GTAATGCTCGACATAC-Hdac3-KO-2	Cardiac endothelial cell	0.47343
	GTTTACTGTCGAACGA-Hdac3-KO-1	0.74666			GTACAGTCAATTCTCT-Hdac3-KO-2	Cardiac endothelial cell	0
	GTTTACTGTTCAAAGA-Hdac3-KO-1	0			GTAGATCTCACTAGCA-Hdac3-KO-2	Cardiac endothelial cell	0
	GTTTACTTCAAGCCGC-Hdac3-KO-1	0			GTAGATCTCTAACGGT-Hdac3-KO-2	Mesenchymal cell 1	0.51998
	GTTTGGACAAATCGGG-Hdac3-KO-1	0			GTAGGAGCAATCGCCG-Hdac3-KO-2	Cardiac endothelial cell	0
	GTTTGGACACTATCCC-Hdac3-KO-1	0.72574			GTAGTACAGTTGTAAG-Hdac3-KO-2	Cardiac endothelial cell	0
	TAACACGGTTTGATCG-Hdac3-KO-1	0			GTCAAACTCTCCTGCA-Hdac3-KO-2	Cardiac endothelial cell	0
	TAACGACTCCGTGGTG-Hdac3-KO-1	0			GTCAGCGGTTTCGTTT-Hdac3-KO-2	Cardiac endothelial cell	0
	TAACTTCAGAATCGTA-Hdac3-KO-1	0			GTCATGAAGTACAACA-Hdac3-KO-2	Cardiac endothelial cell	0
	TAACTTCAGCTTTCTT-Hdac3-KO-1	0			GTCGAATCAACCTAAC-Hdac3-KO-2	Cardiac endothelial cell	0
	TAACTTCGTCGTAATC-Hdac3-KO-1	0			GTCGAATCACATAACC-Hdac3-KO-2	Cardiac endothelial cell	0
	TAACTTCTCTAGAACC-Hdac3-KO-1	0			GTCGAATCACCGGAAA-Hdac3-KO-2	Cardiac endothelial cell	0.77997
	TAAGCACTCGACGAGA-Hdac3-KO-1	0			GTCTACCTCGATTCCC-Hdac3-KO-2	Cardiac endothelial cell	0
	TAAGCCAGTTTGGAAA-Hdac3-KO-1	0			GTGACGCCAATAGGAT-Hdac3-KO-2	Mesenchymal cell 1	0
	TACACCCAGGTTTACC-Hdac3-KO-1	0			GTGAGGAAGGGCAACT-Hdac3-KO-2	Cardiac endothelial cell	0
	TACACCCCAATGGCAG-Hdac3-KO-1	0			GTGCGTGGTAAGGCTG-Hdac3-KO-2	Mesenchymal cell 1	0
	TACATTCAGCGCCATC-Hdac3-KO-1	0			GTGGTTACATGTGGTT-Hdac3-KO-2	Mesenchymal cell 1	0
	TACATTCGTCACCCTT-Hdac3-KO-1	0			GTGTCCTAGCTCAGAG-Hdac3-KO-2	Cardiac endothelial cell	0
	TACATTCGTCATCTAG-Hdac3-KO-1	0			GTTACAGAGTTTGAGA-Hdac3-KO-2	Cardiac endothelial cell	0
	TACATTCGTCCAACGC-Hdac3-KO-1	0			GTTACAGGTGAGTCAG-Hdac3-KO-2	Cardiac endothelial cell	0
	TACATTCTCGGCTATA-Hdac3-KO-1	0			GTTACCCAGTCGCTAT-Hdac3-KO-2	Cardiac endothelial cell	0
	TACCCACCAGGTAGTG-Hdac3-KO-1	0			GTTCCGTTCCCAGTGG-Hdac3-KO-2	Cardiac endothelial cell	0
	TACCCACTCCCGTTCA-Hdac3-KO-1	0			GTTCGCTCATTGAAGA-Hdac3-KO-2	Cardiac endothelial cell	0.34184
	TACCCGTAGCTCGAAG-Hdac3-KO-1	0			GTTGCGGAGTTCCAGT-Hdac3-KO-2	Cardiac endothelial cell	0
	TACCGGGTCAGAACCT-Hdac3-KO-1	0			GTTGCTCAGCGTCAAG-Hdac3-KO-2	Cardiac endothelial cell	0
	TACCTGCCAGGGATAC-Hdac3-KO-1	0			GTTGTAGCACTTGAGT-Hdac3-KO-2	Mesenchymal cell 1	0
	TACGGTACAACCGACC-Hdac3-KO-1	0			TAACCAGGTGCCTGAC-Hdac3-KO-2	Cardiac endothelial cell	0
	TACGGTACATTGCCTC-Hdac3-KO-1	0			TAAGCACGTGCTCTTC-Hdac3-KO-2	Cardiac endothelial cell	0
	TACGGTAGTTTCCAAG-Hdac3-KO-1	0			TAAGTCGTCAATCTCT-Hdac3-KO-2	Cardiac endothelial cell	0.37831
	TACTTCAGTACTAACC-Hdac3-KO-1	0			TAATCTCGTAATGATG-Hdac3-KO-2	Mesenchymal cell 2	0
	TACTTGTAGAGCTGAC-Hdac3-KO-1	0			TAATCTCGTTCTCCCA-Hdac3-KO-2	Cardiac endothelial cell	0
	TACTTGTGTGCGGTAA-Hdac3-KO-1	0			TAATTCCGTGTGTTTG-Hdac3-KO-2	Cardiac endothelial cell	0
	TAGACCAAGTTGCTGT-Hdac3-KO-1	0			TACACCCGTTGGGACA-Hdac3-KO-2	Cardiac endothelial cell	0
	TAGACCAGTGGTCCCA-Hdac3-KO-1	0			TACAGGTCATTCTGTT-Hdac3-KO-2	Cardiac endothelial cell	0
	TAGACTGGTTTGTTCT-Hdac3-KO-1	0			TACATTCCACCACATA-Hdac3-KO-2	Mesenchymal cell 1	0
	TAGAGTCGTTACGGAG-Hdac3-KO-1	0			TACATTCCAGGTTCAT-Hdac3-KO-2	Cardiac endothelial cell	0
	TAGAGTCTCCACGGGT-Hdac3-KO-1	0			TACCCGTAGCATGCGA-Hdac3-KO-2	Mesenchymal cell 1	0
	TAGAGTCTCGAGTGGA-Hdac3-KO-1	0			TACCGGGAGAAATGGG-Hdac3-KO-2	Cardiac endothelial cell	0
	TAGATCGGTTAGGCTT-Hdac3-KO-1	0			TACCTCGAGCGATGAC-Hdac3-KO-2	Cardiac endothelial cell	0
	TAGCACAGTCCTGGTG-Hdac3-KO-1	0			TACGGGCCATAGCACT-Hdac3-KO-2	Cardiac endothelial cell	0
	TAGGAGGTCACTACTT-Hdac3-KO-1	0			TACGGGCGTCCTCAGG-Hdac3-KO-2	Cardiac endothelial cell	0
	TAGGGTTGTACTCAAC-Hdac3-KO-1	0			TACGGTAAGCTTAAGA-Hdac3-KO-2	Cardiac endothelial cell	0
	TAGGGTTTCAGAGCGA-Hdac3-KO-1	0			TACGTCCTCGCAATGT-Hdac3-KO-2	Cardiac endothelial cell	0.50061
	TATACCTAGTTGAATG-Hdac3-KO-1	0			TACTGCCAGCAAATGT-Hdac3-KO-2	Cardiac endothelial cell	0.2215
	TATATCCAGCTCCACG-Hdac3-KO-1	0			TACTGCCCACCTTCGT-Hdac3-KO-2	Cardiac endothelial cell	0
	TATATCCCAGCGGTTC-Hdac3-KO-1	0			TACTGCCCAGCAGTTT-Hdac3-KO-2	Mesenchymal cell 1	0
	TATCGCCGTCCGAAGA-Hdac3-KO-1	0			TACTTACGTGCTCTCT-Hdac3-KO-2	Cardiac endothelial cell	0
	TATCTGTAGCTCCACG-Hdac3-KO-1	0			TACTTACTCACAACCA-Hdac3-KO-2	Cardiac endothelial cell	0
	TATCTGTTCGGCCTTT-Hdac3-KO-1	0			TACTTCATCAACTGGT-Hdac3-KO-2	Cardiac endothelial cell	1.07635
	TATGTTCCATGACGAG-Hdac3-KO-1	0			TAGACCATCGGTCATA-Hdac3-KO-2	Cardiac endothelial cell	0.23152
	TATGTTCGTCCAACGC-Hdac3-KO-1	0			TAGATCGCAGCATGCC-Hdac3-KO-2	Cardiac endothelial cell	0
	TATGTTCTCGAGTACT-Hdac3-KO-1	0			TAGGGTTAGCTTGTGT-Hdac3-KO-2	Cardiac endothelial cell	0.45463
	TATTTCGAGGAAGAAC-Hdac3-KO-1	0			TAGGTTGAGGACAGTC-Hdac3-KO-2	Cardiac endothelial cell	0
	TCAAGACAGACCAAGC-Hdac3-KO-1	0.36091			TATCAGGTCTCTCTTC-Hdac3-KO-2	Cardiac endothelial cell	0
	TCAAGCAGTGAATGAT-Hdac3-KO-1	0			TATCTTGAGTTAGTAG-Hdac3-KO-2	Mesenchymal cell 1	0
	TCAAGTGAGTGACACG-Hdac3-KO-1	0			TATTCCAGTAGTCGTT-Hdac3-KO-2	Mesenchymal cell 1	0.534
	TCAAGTGGTCTCACGG-Hdac3-KO-1	0.67867			TATTGCTCATTCATCT-Hdac3-KO-2	Cardiac endothelial cell	0
	TCAAGTGTCCATATGG-Hdac3-KO-1	0.69251			TATTGGGTCAATCAGC-Hdac3-KO-2	Cardiac endothelial cell	0
	TCAATCTAGGGCAGTT-Hdac3-KO-1	0			TATTTCGAGAGTTGCG-Hdac3-KO-2	Mesenchymal cell 1	0
	TCAATCTTCCAGTACA-Hdac3-KO-1	0			TATTTCGCACTCCGGA-Hdac3-KO-2	Cardiac endothelial cell	0
	TCAATTCTCTACGGTA-Hdac3-KO-1	0			TCAAGACTCTGTCCGT-Hdac3-KO-2	Mesenchymal cell 1	0
	TCACAAGAGTGGCCTC-Hdac3-KO-1	0			TCACAAGCATCACAGT-Hdac3-KO-2	Cardiac endothelial cell	0
	TCACAAGCATACTTTC-Hdac3-KO-1	0			TCACTATGTCCAAAGG-Hdac3-KO-2	Cardiac endothelial cell	0
	TCACAAGGTTATGTCG-Hdac3-KO-1	0			TCACTATTCCGACAGC-Hdac3-KO-2	Mesenchymal cell 1	0
	TCACAAGTCGGTCTGG-Hdac3-KO-1	0			TCAGGTAAGTCCCGAC-Hdac3-KO-2	Cardiac endothelial cell	0
	TCACATTAGCTTTCCC-Hdac3-KO-1	0			TCAGTCCAGTTCTCTT-Hdac3-KO-2	Cardiac endothelial cell	0
	TCACATTAGTGGTTAA-Hdac3-KO-1	0			TCATATCTCCTCACTG-Hdac3-KO-2	Cardiac endothelial cell	0
	TCACATTGTCACTCTC-Hdac3-KO-1	0			TCATCATGTCCAAATC-Hdac3-KO-2	Cardiac endothelial cell	0
	TCACATTGTGCGTGCT-Hdac3-KO-1	0			TCATTACCAAGTGGTG-Hdac3-KO-2	Cardiac endothelial cell	0
	TCACGCTCACATATCG-Hdac3-KO-1	0			TCATTACTCTGGAAGG-Hdac3-KO-2	Cardiac endothelial cell	0
	TCACGCTGTACTGCGC-Hdac3-KO-1	0			TCATTTGAGGGAGGAC-Hdac3-KO-2	Cardiac endothelial cell	0
	TCACGGGTCCGATCGG-Hdac3-KO-1	0			TCCATGCGTATTTCTC-Hdac3-KO-2	Mesenchymal cell 1	0
	TCACTATGTAGACAAT-Hdac3-KO-1	0			TCCATGCGTGCCCTTT-Hdac3-KO-2	Mesenchymal cell 1	0.5697
	TCACTATTCCAAGCTA-Hdac3-KO-1	0			TCCCACACAGTGGCTC-Hdac3-KO-2	Cardiac endothelial cell	0.4028
	TCACTCGGTCCGAAGA-Hdac3-KO-1	0			TCCCAGTCAGAGAAAG-Hdac3-KO-2	Cardiac endothelial cell	0
	TCAGCCTGTGCCGTAC-Hdac3-KO-1	0.8353			TCCGAAATCGGAGTGA-Hdac3-KO-2	Mesenchymal cell 2	0
	TCAGCCTGTTCAGGTT-Hdac3-KO-1	0			TCCGATCGTGTCTCCT-Hdac3-KO-2	Mesenchymal cell 2	0.47176
	TCAGGGCCAAAGAGTT-Hdac3-KO-1	0			TCCTAATCAGGTACGA-Hdac3-KO-2	Cardiac endothelial cell	0
	TCAGGTATCCTCTAGC-Hdac3-KO-1	0			TCCTCCCTCGTACCTC-Hdac3-KO-2	Cardiac endothelial cell	0
	TCAGTCCAGATACAGT-Hdac3-KO-1	0			TCCTCGATCCTCATAT-Hdac3-KO-2	Cardiac endothelial cell	0
	TCAGTTTAGTAGAGTT-Hdac3-KO-1	0			TCCTGCAAGACTAAGT-Hdac3-KO-2	Cardiac endothelial cell	0
	TCAGTTTTCCATTGGA-Hdac3-KO-1	0			TCCTGCAGTTTCGTAG-Hdac3-KO-2	Cardiac endothelial cell	0
	TCAGTTTTCTCCTGTG-Hdac3-KO-1	0			TCCTTCTAGCTCACTA-Hdac3-KO-2	Cardiac endothelial cell	0
	TCATACTTCATACGGT-Hdac3-KO-1	0			TCGAACAGTCGTAATC-Hdac3-KO-2	Cardiac endothelial cell	0
	TCATACTTCGGCCAAC-Hdac3-KO-1	0			TCGAAGTAGTGCGTCC-Hdac3-KO-2	Cardiac endothelial cell	0.37223
	TCATATCAGGATATAC-Hdac3-KO-1	0			TCGACCTAGTTCCAGT-Hdac3-KO-2	Cardiac endothelial cell	0
	TCATCATGTAGTGGCA-Hdac3-KO-1	0			TCGACGGTCAGACCCG-Hdac3-KO-2	Mesenchymal cell 1	0
	TCATCCGAGAGATCGC-Hdac3-KO-1	0			TCGCAGGTCGAGATGG-Hdac3-KO-2	Cardiac endothelial cell	0
	TCATCCGTCCGATCTC-Hdac3-KO-1	0			TCGCTCACAGCGTACC-Hdac3-KO-2	Cardiac endothelial cell	0.44916
	TCATGAGAGACCGCCT-Hdac3-KO-1	0			TCGCTCAGTACAGTCT-Hdac3-KO-2	Cardiac endothelial cell	0
	TCATGCCCACCAGTTA-Hdac3-KO-1	0			TCGCTCAGTTAGGGTG-Hdac3-KO-2	Cardiac endothelial cell	0
	TCATTACCAGACGCTC-Hdac3-KO-1	0			TCGCTTGCACGGTGAA-Hdac3-KO-2	Mesenchymal cell 2	0.55301
	TCATTACGTATCGCGC-Hdac3-KO-1	0			TCGTGCTGTCGCATCG-Hdac3-KO-2	Cardiac endothelial cell	0
	TCATTCAGTAGCTGCC-Hdac3-KO-1	0.54202			TCTACATCACACAGCC-Hdac3-KO-2	Mesenchymal cell 1	0
	TCATTGTCACAGACGA-Hdac3-KO-1	0			TCTACATTCGATACTG-Hdac3-KO-2	Cardiac endothelial cell	0
	TCATTGTGTCATATGC-Hdac3-KO-1	0			TCTACCGTCTCGTGAA-Hdac3-KO-2	Cardiac endothelial cell	0
	TCATTGTGTGTCCACG-Hdac3-KO-1	0			TCTATCAGTCGACTTA-Hdac3-KO-2	Mesenchymal cell 1	0
	TCATTTGAGACCAAAT-Hdac3-KO-1	0			TCTTAGTAGATACATG-Hdac3-KO-2	Cardiac endothelial cell	0
	TCCACCAAGAGAGTGA-Hdac3-KO-1	0			TCTTAGTGTTCGAGCC-Hdac3-KO-2	Cardiac endothelial cell	0
	TCCACCAAGGGTAGCT-Hdac3-KO-1	0			TCTTCCTGTGCGCTCA-Hdac3-KO-2	Mesenchymal cell 1	0
	TCCACCAAGTCATTGC-Hdac3-KO-1	0			TCTTGCGGTGGCTAGA-Hdac3-KO-2	Cardiac endothelial cell	0
	TCCATCGCAGCATTGT-Hdac3-KO-1	0			TGAATGCAGTCACAGG-Hdac3-KO-2	Cardiac endothelial cell	0
	TCCCACATCTCGGTCT-Hdac3-KO-1	0			TGAGGAGGTGCGGTAA-Hdac3-KO-2	Mesenchymal cell 1	0
	TCCCATGCAATTAGGA-Hdac3-KO-1	0			TGAGGGAGTCTAGTGT-Hdac3-KO-2	Cardiac endothelial cell	0
	TCCGGGAAGGTGCGAT-Hdac3-KO-1	0			TGAGGGATCGAGCTGC-Hdac3-KO-2	Cardiac endothelial cell	0.6089
	TCCGGGACATGGATCT-Hdac3-KO-1	0.71466			TGAGTCAAGGAACGCT-Hdac3-KO-2	Mesenchymal cell 2	0.9882
	TCCGGGATCGAGCCAC-Hdac3-KO-1	0			TGATGCAGTCATACCA-Hdac3-KO-2	Cardiac endothelial cell	0
	TCCGTGTGTGACACGA-Hdac3-KO-1	0			TGCAGGCCAACAGATA-Hdac3-KO-2	Cardiac endothelial cell	0
	TCCTCCCCAAATGAGT-Hdac3-KO-1	0			TGCATCCTCGGTTAGT-Hdac3-KO-2	Mesenchymal cell 2	0.57592
	TCCTCGAGTGAGGAAA-Hdac3-KO-1	0			TGCATGAGTGCGAACA-Hdac3-KO-2	Mesenchymal cell 1	0.64406
	TCCTCGAGTTGTATGC-Hdac3-KO-1	0			TGCCGAGCAAATGGAT-Hdac3-KO-2	Cardiac endothelial cell	0
	TCCTCTTTCACAGAGG-Hdac3-KO-1	0			TGCCGAGGTGCCTATA-Hdac3-KO-2	Cardiac endothelial cell	0
	TCCTCTTTCCCGTTCA-Hdac3-KO-1	0			TGCGACGGTGTCTTCC-Hdac3-KO-2	Cardiac endothelial cell	0
	TCCTTCTAGTGGATAT-Hdac3-KO-1	0			TGGAGGAGTTGCGGAA-Hdac3-KO-2	Cardiac endothelial cell	0
	TCCTTTCCAATTCGTG-Hdac3-KO-1	1.45218			TGGCGTGTCCACGTAA-Hdac3-KO-2	Cardiac endothelial cell	0
	TCGAACACACATAGCT-Hdac3-KO-1	0			TGGGAAGCAATTGCAC-Hdac3-KO-2	Cardiac endothelial cell	0
	TCGAAGTGTTGCGAAG-Hdac3-KO-1	0			TGGTAGTCAAGGCCTC-Hdac3-KO-2	Cardiac endothelial cell	0.54505
	TCGACCTCACTAGGCC-Hdac3-KO-1	0			TGGTAGTCACTATGTG-Hdac3-KO-2	Cardiac endothelial cell	0
	TCGACCTTCAACCTCC-Hdac3-KO-1	0			TGGTTAGGTTTAGTCG-Hdac3-KO-2	Mesenchymal cell 1	0
	TCGACGGCATGACAGG-Hdac3-KO-1	0.95638			TGTCAGAAGCACACCC-Hdac3-KO-2	Mesenchymal cell 1	1.35946
	TCGACGGCATTGTGCA-Hdac3-KO-1	0			TGTCCACTCGAGAATA-Hdac3-KO-2	Mesenchymal cell 1	0
	TCGACGGGTGGTCTTA-Hdac3-KO-1	0			TGTCCCACAGTGTGGA-Hdac3-KO-2	Mesenchymal cell 1	0
	TCGCACTCATGGGATG-Hdac3-KO-1	0			TGTGAGTAGAGCAGTC-Hdac3-KO-2	Cardiac endothelial cell	0
	TCGCAGGAGTTCAACC-Hdac3-KO-1	0			TGTGCGGGTAAGAACT-Hdac3-KO-2	Cardiac endothelial cell	0
	TCGCAGGGTTCAAAGA-Hdac3-KO-1	0			TGTGTGATCGTTAGAC-Hdac3-KO-2	Cardiac endothelial cell	0
	TCGCAGGTCTCATAGG-Hdac3-KO-1	0.60698			TGTTACTCAAACCACT-Hdac3-KO-2	Cardiac endothelial cell	0
	TCGCTCAAGCCTAACT-Hdac3-KO-1	0			TGTTACTTCCACGGGT-Hdac3-KO-2	Cardiac endothelial cell	0
	TCGCTCATCCCGTTGT-Hdac3-KO-1	0			TGTTCCGCAACCGTGC-Hdac3-KO-2	Mesenchymal cell 1	0
	TCGCTTGAGCATGGGT-Hdac3-KO-1	0			TGTTGGATCCTACCGT-Hdac3-KO-2	Cardiac endothelial cell	0
	TCGCTTGTCCACGTAA-Hdac3-KO-1	0			TTAATCCCAGGCTATT-Hdac3-KO-2	Cardiac endothelial cell	0
	TCGGATACACCTGCTT-Hdac3-KO-1	0			TTAGGGTCACGATTCA-Hdac3-KO-2	Cardiac endothelial cell	0
	TCGGATAGTGTTTGCA-Hdac3-KO-1	0.59147			TTAGGGTGTATGACAA-Hdac3-KO-2	Mesenchymal cell 1	0
	TCGGGACAGTGCTACT-Hdac3-KO-1	0			TTCAATCCACCGTACG-Hdac3-KO-2	Mesenchymal cell 1	0
	TCGGGACTCACTTGGA-Hdac3-KO-1	0			TTCAATCTCCACACAA-Hdac3-KO-2	Mesenchymal cell 1	0.49572
	TCGGGACTCGAGAAGC-Hdac3-KO-1	0			TTCAATCTCCTTATCA-Hdac3-KO-2	Mesenchymal cell 1	0
	TCGGGCAAGTAGAGTT-Hdac3-KO-1	0			TTCACCGCACGCGTGT-Hdac3-KO-2	Cardiac endothelial cell	0
	TCGGGTGCACTATCGA-Hdac3-KO-1	0			TTCACCGTCAAACCCA-Hdac3-KO-2	Cardiac endothelial cell	0
	TCGGGTGGTCTCAGGC-Hdac3-KO-1	0			TTCACCGTCCACCTCA-Hdac3-KO-2	Mesenchymal cell 1	0
	TCGTCCAAGCCTAACT-Hdac3-KO-1	0			TTCATTGTCACCTTAT-Hdac3-KO-2	Mesenchymal cell 1	0
	TCTAACTGTGTGTGGA-Hdac3-KO-1	0			TTCCACGCAATTGCTG-Hdac3-KO-2	Cardiac endothelial cell	0
	TCTAACTTCCCAACTC-Hdac3-KO-1	0			TTCCTAAAGACTCTAC-Hdac3-KO-2	Cardiac endothelial cell	0
	TCTACATCATGTAACC-Hdac3-KO-1	0			TTCCTAATCGCTAATG-Hdac3-KO-2	Cardiac endothelial cell	0
	TCTACATTCCATCAGA-Hdac3-KO-1	0			TTCCTCTCACTTGTGA-Hdac3-KO-2	Mesenchymal cell 1	0
	TCTACCGAGCGGTAAC-Hdac3-KO-1	0			TTCCTCTTCAAGTGGG-Hdac3-KO-2	Cardiac endothelial cell	0
	TCTACCGAGTTCACTG-Hdac3-KO-1	0			TTCCTTCTCAACACGT-Hdac3-KO-2	Cardiac endothelial cell	0
	TCTACCGTCGTACCTC-Hdac3-KO-1	0			TTCGGTCAGTCACAGG-Hdac3-KO-2	Mesenchymal cell 1	0.37165
	TCTATCAGTCTCTCAC-Hdac3-KO-1	0			TTCTAACGTACGATTC-Hdac3-KO-2	Cardiac endothelial cell	0
	TCTCTGGAGCCGATAG-Hdac3-KO-1	0			TTCTAGTGTTTCACTT-Hdac3-KO-2	Cardiac endothelial cell	0
	TCTCTGGCATGCAGCC-Hdac3-KO-1	0			TTCTGTACAACTCCCT-Hdac3-KO-2	Mesenchymal cell 1	0
	TCTTAGTCACTACCCT-Hdac3-KO-1	0			TTGAACGCACTCCGGA-Hdac3-KO-2	Cardiac endothelial cell	0
	TCTTAGTCAGAGCGTA-Hdac3-KO-1	0			TTGATGGAGTGAGGTC-Hdac3-KO-2	Cardiac endothelial cell	0
	TCTTCCTAGATCGCTT-Hdac3-KO-1	0			TTGCATTAGTAGAGTT-Hdac3-KO-2	Cardiac endothelial cell	0
	TCTTGCGAGAGTCCGA-Hdac3-KO-1	0			TTGCATTTCGAGCCAC-Hdac3-KO-2	Cardiac endothelial cell	0
	TCTTTGACAATCCTTT-Hdac3-KO-1	0			TTGCCTGGTTGCCGCA-Hdac3-KO-2	Cardiac endothelial cell	0
	TCTTTGAGTTTACGAC-Hdac3-KO-1	0			TTGGATGCACTGCACG-Hdac3-KO-2	Cardiac endothelial cell	0
	TGAATCGTCAGACTGT-Hdac3-KO-1	0			TTGGATGGTCACCTTC-Hdac3-KO-2	Cardiac endothelial cell	0
	TGACCCTAGCTTTCTT-Hdac3-KO-1	0			TTGGATGGTTATCTTC-Hdac3-KO-2	Cardiac endothelial cell	0
	TGAGCGCAGGCTTAAA-Hdac3-KO-1	0			TTGGGATGTGTGGTCC-Hdac3-KO-2	Mesenchymal cell 1	0.31473
	TGAGCGCAGGTCGTAG-Hdac3-KO-1	0			TTGGGCGTCCATCTAT-Hdac3-KO-2	Cardiac endothelial cell	0
	TGAGGAGCAGGCGAAT-Hdac3-KO-1	0			TTGTGGAGTCATACCA-Hdac3-KO-2	Cardiac endothelial cell	0
	TGAGGAGTCCTGTACC-Hdac3-KO-1	0			TTGTGTTTCTGGGTCG-Hdac3-KO-2	Cardiac endothelial cell	0
	TGAGGTTCAGCTTTCC-Hdac3-KO-1	0			TTGTTTGAGCCTATCA-Hdac3-KO-2	Cardiac endothelial cell	0
	TGAGGTTGTGGCTAGA-Hdac3-KO-1	0			TTGTTTGAGTCTGTAC-Hdac3-KO-2	Cardiac endothelial cell	0
	TGATGCAGTACCACGC-Hdac3-KO-1	0			TTTACGTAGTATGGAT-Hdac3-KO-2	Cardiac endothelial cell	0
	TGATGCAGTACTCGTA-Hdac3-KO-1	0			TTTCACAGTCTCTCTG-Hdac3-KO-2	Mesenchymal cell 1	0
	TGATGGTGTTATTCCT-Hdac3-KO-1	0			TTTCAGTGTCAATGGG-Hdac3-KO-2	Cardiac endothelial cell	0
	TGATGGTTCGCCTTGT-Hdac3-KO-1	0			TTTCAGTTCGCATTGA-Hdac3-KO-2	Cardiac endothelial cell	0
	TGCACGGGTCTGCCTT-Hdac3-KO-1	0			TTTCATGCAGGTGTTT-Hdac3-KO-2	Cardiac endothelial cell	0
	TGCAGGCTCGGATTAC-Hdac3-KO-1	0			TTTCCTCGTACCTGTA-Hdac3-KO-2	Cardiac endothelial cell	0
	TGCAGTAGTAGAGCTG-Hdac3-KO-1	0			TTTCCTCTCTGAGGTT-Hdac3-KO-2	Cardiac endothelial cell	0
	TGCCGAGTCATTCATC-Hdac3-KO-1	0			TTTGACTCAAACTGCT-Hdac3-KO-2	Cardiac endothelial cell	0
	TGCGACGGTCGTTGGC-Hdac3-KO-1	0			AAAGAACGTGTCTCCT-Hdac3-KO-3	Mesenchymal cell 2	0
	TGCGATAAGGTCCCTG-Hdac3-KO-1	0			AAAGGATGTATCGTGT-Hdac3-KO-3	Cardiac endothelial cell	0
	TGCGGCAAGAGTTGCG-Hdac3-KO-1	0			AAAGGATTCCAAAGGG-Hdac3-KO-3	Cardiac endothelial cell	0
	TGCGGGTGTTCGAGCC-Hdac3-KO-1	0			AAAGGATTCGGTCTGG-Hdac3-KO-3	Cardiac endothelial cell	0.24409
	TGCTCCATCCTTCAGC-Hdac3-KO-1	0			AACAAAGTCACTACTT-Hdac3-KO-3	Cardiac endothelial cell	0
	TGCTGAAGTTAAGACA-Hdac3-KO-1	0			AACAACCTCGGCTGGT-Hdac3-KO-3	Mesenchymal cell 1	0
	TGCTTGCAGTGCTCGC-Hdac3-KO-1	0			AACAAGATCACCGCTT-Hdac3-KO-3	Mesenchymal cell 1	0.4752
	TGGAACTGTTAAGAAC-Hdac3-KO-1	0			AACCACAAGGCCTTGC-Hdac3-KO-3	Mesenchymal cell 1	0
	TGGAACTTCCCGAGAC-Hdac3-KO-1	0			AACCATGAGATCCGAG-Hdac3-KO-3	Mesenchymal cell 2	0
	TGGAGAGCAAATAGCA-Hdac3-KO-1	0			AACCCAAAGTCATTGC-Hdac3-KO-3	Cardiac endothelial cell	0
	TGGAGAGCAGTAGAGC-Hdac3-KO-1	0			AACCTGACAACGATTC-Hdac3-KO-3	Cardiac endothelial cell	0
	TGGATCAAGCGCCCAT-Hdac3-KO-1	0			AACGGGACACTTCCTG-Hdac3-KO-3	Cardiac endothelial cell	0.71462
	TGGATCACAATCGAAA-Hdac3-KO-1	0			AACGGGAGTATTTCGG-Hdac3-KO-3	Cardiac endothelial cell	0
	TGGGAAGGTGTGTGGA-Hdac3-KO-1	0			AAGCCATTCTTGGCTC-Hdac3-KO-3	Mesenchymal cell 1	0
	TGGGAGAAGCAAGTCG-Hdac3-KO-1	0			AAGGAATTCGACGACC-Hdac3-KO-3	Mesenchymal cell 1	0
	TGGGATTGTAAGCAAT-Hdac3-KO-1	0			AATCGACAGTCGAGGT-Hdac3-KO-3	Mesenchymal cell 1	0
	TGGGATTTCTTTCTAG-Hdac3-KO-1	0			AATCGACGTTAGGCTT-Hdac3-KO-3	Mesenchymal cell 2	0
	TGGGCGTTCAATCGGT-Hdac3-KO-1	0			AATCGTGAGAGAGGGC-Hdac3-KO-3	Cardiac endothelial cell	0
	TGGGTTAGTGTATTGC-Hdac3-KO-1	0			AATGGAAGTTGAATCC-Hdac3-KO-3	Mesenchymal cell 2	0
	TGGGTTAGTTATGTGC-Hdac3-KO-1	0			ACAACCAAGCAGCACA-Hdac3-KO-3	Cardiac endothelial cell	0
	TGGTTAGAGTAGCTCT-Hdac3-KO-1	0			ACAGCCGGTTCTCCTG-Hdac3-KO-3	Cardiac endothelial cell	0
	TGGTTAGAGTCTTCGA-Hdac3-KO-1	0			ACAGGGATCCCAAGCG-Hdac3-KO-3	Cardiac endothelial cell	0
	TGTAACGCAGACTCTA-Hdac3-KO-1	0			ACATCCCAGGCACTCC-Hdac3-KO-3	Cardiac endothelial cell	0
	TGTAACGTCGCATTGA-Hdac3-KO-1	0			ACATGCACAATGCTCA-Hdac3-KO-3	Cardiac endothelial cell	0
	TGTACAGCAATGAGCG-Hdac3-KO-1	0			ACCAACATCCAACCAA-Hdac3-KO-3	Cardiac endothelial cell	0
	TGTACAGCACAGCCAC-Hdac3-KO-1	0			ACCACAATCCAACCAA-Hdac3-KO-3	Cardiac endothelial cell	0
	TGTGAGTCACGCGGTT-Hdac3-KO-1	0.85305			ACCATTTCAATACCTG-Hdac3-KO-3	Cardiac endothelial cell	0
	TGTGAGTTCGAAGCAG-Hdac3-KO-1	0			ACCTGAAAGCCTATTG-Hdac3-KO-3	Cardiac endothelial cell	0
	TGTGCGGAGACGGATC-Hdac3-KO-1	0			ACGGTTACAGTCTGGC-Hdac3-KO-3	Mesenchymal cell 1	0
	TGTGGCGGTCGTGGTC-Hdac3-KO-1	0			ACGTACAAGACACACG-Hdac3-KO-3	Cardiac endothelial cell	0
	TGTTCATCAATCAGCT-Hdac3-KO-1	0			ACGTTCCTCTTGAGCA-Hdac3-KO-3	Mesenchymal cell 2	0
	TGTTCCGGTTTAGACC-Hdac3-KO-1	0			ACTATCTCACAGCCTG-Hdac3-KO-3	Mesenchymal cell 2	0.53441
	TGTTCTAAGAAGCCTG-Hdac3-KO-1	0			ACTTAGGCAAGACAAT-Hdac3-KO-3	Cardiac endothelial cell	0
	TGTTCTAAGCCTGAAG-Hdac3-KO-1	0			ACTTAGGGTCATCCCT-Hdac3-KO-3	Cardiac endothelial cell	0
	TGTTCTATCATTTCGT-Hdac3-KO-1	0			ACTTCCGTCACTTTGT-Hdac3-KO-3	Cardiac endothelial cell	0
	TGTTTGTCACCTGATA-Hdac3-KO-1	0			ACTTCCGTCCTAACAG-Hdac3-KO-3	Cardiac endothelial cell	0
	TGTTTGTCATCATCCC-Hdac3-KO-1	0			ACTTCGCTCTGTCCCA-Hdac3-KO-3	Cardiac endothelial cell	0
	TGTTTGTCATGCGGTC-Hdac3-KO-1	0			ACTTTCACAAGCCTGC-Hdac3-KO-3	Cardiac endothelial cell	0
	TTAATCCGTTACGATC-Hdac3-KO-1	0.7786			ACTTTGTGTGCCGTAC-Hdac3-KO-3	Cardiac endothelial cell	0.42336
	TTACAGGCAAGAGAGA-Hdac3-KO-1	0			AGAAATGTCTTAGCTT-Hdac3-KO-3	Mesenchymal cell 1	0
	TTACCATAGCGATGCA-Hdac3-KO-1	0			AGACAAAAGTTGTACC-Hdac3-KO-3	Cardiac endothelial cell	0
	TTACCGCAGCCAGTAG-Hdac3-KO-1	0			AGACAAATCCATGAGT-Hdac3-KO-3	Mesenchymal cell 2	0.53492
	TTACCGCAGTTCCATG-Hdac3-KO-1	0			AGATGAAAGGTGCAGT-Hdac3-KO-3	Mesenchymal cell 1	0
	TTACCGCCAGCTGAGA-Hdac3-KO-1	0			AGATGCTAGTGCAGGT-Hdac3-KO-3	Mesenchymal cell 1	0
	TTACCGCGTGTGTACT-Hdac3-KO-1	0.80436			AGCATCAAGGCCCACT-Hdac3-KO-3	Cardiac endothelial cell	0
	TTACGCCCACTTCATT-Hdac3-KO-1	0			AGCCAATCATGTGTCA-Hdac3-KO-3	Cardiac endothelial cell	0
	TTACGTTCAGTGGGTA-Hdac3-KO-1	0			AGCCACGGTGGGATTG-Hdac3-KO-3	Mesenchymal cell 2	0
	TTACTGTAGTTCCGGC-Hdac3-KO-1	0			AGCGTATAGAGAGTGA-Hdac3-KO-3	Mesenchymal cell 1	0
	TTAGGGTAGTCAGGGT-Hdac3-KO-1	0			AGCGTATAGTCACGCC-Hdac3-KO-3	Cardiac endothelial cell	0.57163
	TTAGGGTAGTCCTGTA-Hdac3-KO-1	0			AGCTACAGTGGCAGAT-Hdac3-KO-3	Cardiac endothelial cell	0.63271
	TTAGGGTTCAAGCCAT-Hdac3-KO-1	0			AGCTCAATCATCTCTA-Hdac3-KO-3	Cardiac endothelial cell	0
	TTAGTCTAGTCGAGGT-Hdac3-KO-1	0			AGGAAATGTCCAGCGT-Hdac3-KO-3	Cardiac endothelial cell	0
	TTCAATCGTACGAGCA-Hdac3-KO-1	0			AGGAATAGTACATACC-Hdac3-KO-3	Cardiac endothelial cell	0
	TTCACCGGTTTGAAAG-Hdac3-KO-1	0			AGGAGGTCACTCCTGT-Hdac3-KO-3	Cardiac endothelial cell	0
	TTCAGGACAAGACCTT-Hdac3-KO-1	0			AGGAGGTCAGAACTTC-Hdac3-KO-3	Cardiac endothelial cell	0
	TTCAGGACATTGAAAG-Hdac3-KO-1	0			AGGAGGTTCCGGACGT-Hdac3-KO-3	Mesenchymal cell 2	0
	TTCATGTTCCGATAAC-Hdac3-KO-1	0			AGGATAACAGCTGAGA-Hdac3-KO-3	Mesenchymal cell 1	0.80076
	TTCATTGGTCATCACA-Hdac3-KO-1	0			AGGGAGTTCGGCCAAC-Hdac3-KO-3	Mesenchymal cell 1	0
	TTCCACGCAGCAGACA-Hdac3-KO-1	0			AGGGTGACAACCTAAC-Hdac3-KO-3	Mesenchymal cell 1	0
	TTCCGTGGTAGCACGA-Hdac3-KO-1	0			AGTGACTAGGGCCTCT-Hdac3-KO-3	Mesenchymal cell 2	0
	TTCCGTGTCGTGGGAA-Hdac3-KO-1	0			AGTGCCGCAGATCCAT-Hdac3-KO-3	Cardiac endothelial cell	0
	TTCCTAAGTGAGATAT-Hdac3-KO-1	0			AGTTCCCTCTTCACGC-Hdac3-KO-3	Cardiac endothelial cell	0
	TTCCTAAGTGCATGAG-Hdac3-KO-1	0			ATACTTCGTGTACATC-Hdac3-KO-3	Cardiac endothelial cell	0
	TTCCTCTCAAGGTCAG-Hdac3-KO-1	0			ATCACAGCAATTGCCA-Hdac3-KO-3	Cardiac endothelial cell	0.70034
	TTCCTCTTCCAGCTCT-Hdac3-KO-1	0			ATCACGAAGGTTGCCC-Hdac3-KO-3	Mesenchymal cell 2	0
	TTCGATTAGAAGTATC-Hdac3-KO-1	0			ATCACTTGTATCTCGA-Hdac3-KO-3	Cardiac endothelial cell	0
	TTCGATTAGGCTCACC-Hdac3-KO-1	0			ATCCCTGTCTCTTAAC-Hdac3-KO-3	Cardiac endothelial cell	0
	TTCGATTTCAGAGCAG-Hdac3-KO-1	0			ATCGGCGGTGGAACAC-Hdac3-KO-3	Mesenchymal cell 1	0
	TTCGCTGCATGGGCAA-Hdac3-KO-1	0			ATCGGCGTCATCCTAT-Hdac3-KO-3	Cardiac endothelial cell	0
	TTCGCTGGTACCACGC-Hdac3-KO-1	0			ATCGTCCCAGTCTTCC-Hdac3-KO-3	Cardiac endothelial cell	0
	TTCGGTCTCGTACACA-Hdac3-KO-1	0			ATCGTCCTCCAACTAG-Hdac3-KO-3	Cardiac endothelial cell	0
	TTCTAACAGTTTGCTG-Hdac3-KO-1	0			ATCTTCAAGTGCTCGC-Hdac3-KO-3	Cardiac endothelial cell	0
	TTCTAGTAGTCGAATA-Hdac3-KO-1	0			ATGGATCAGTATAACG-Hdac3-KO-3	Cardiac endothelial cell	0
	TTCTCTCAGGTTCCGC-Hdac3-KO-1	0			ATGTCCCAGGATTCAA-Hdac3-KO-3	Cardiac endothelial cell	0
	TTCTCTCTCTATGTGG-Hdac3-KO-1	0			ATGTCTTTCGAGTGAG-Hdac3-KO-3	Cardiac endothelial cell	0
	TTCTGTAAGGATATGT-Hdac3-KO-1	0			ATTACCTTCATGCCAA-Hdac3-KO-3	Mesenchymal cell 1	0
	TTCTGTAAGGTTCACT-Hdac3-KO-1	0			ATTACTCAGATGCAGC-Hdac3-KO-3	Cardiac endothelial cell	0
	TTCTTCCAGAGGTCGT-Hdac3-KO-1	0			ATTATCCTCTCGTCAC-Hdac3-KO-3	Mesenchymal cell 2	0
	TTGATGGAGCCTGGAA-Hdac3-KO-1	0			ATTCCCGCAGACCAGA-Hdac3-KO-3	Cardiac endothelial cell	0
	TTGCCTGGTCAGGTGA-Hdac3-KO-1	0.35562			ATTCTACCATTATGCG-Hdac3-KO-3	Mesenchymal cell 2	0
	TTGCTGCCACTGGACC-Hdac3-KO-1	0			ATTGGGTAGGGATCGT-Hdac3-KO-3	Mesenchymal cell 1	0
	TTGCTGCCATGAGTAA-Hdac3-KO-1	0			ATTTCTGCACGCGTGT-Hdac3-KO-3	Cardiac endothelial cell	0
	TTGCTGCGTTGTGTTG-Hdac3-KO-1	0			ATTTCTGCAGCAGGAT-Hdac3-KO-3	Cardiac endothelial cell	0
	TTGCTGCTCTCCGAGG-Hdac3-KO-1	0			CAAAGAAGTCCAAATC-Hdac3-KO-3	Cardiac endothelial cell	0
	TTGGATGCACTGGATT-Hdac3-KO-1	0			CAACAGTAGGTAGTAT-Hdac3-KO-3	Cardiac endothelial cell	0
	TTGGGATAGGATTTCC-Hdac3-KO-1	0			CAACCTCCAACGCCCA-Hdac3-KO-3	Cardiac endothelial cell	0
	TTGGGTAGTGTTCGTA-Hdac3-KO-1	0			CAACCTCGTTGGGTTT-Hdac3-KO-3	Cardiac endothelial cell	0
	TTGTGGACATACCGTA-Hdac3-KO-1	0			CAACGATCATTCGGGC-Hdac3-KO-3	Cardiac endothelial cell	0
	TTGTGGACATCTTCGC-Hdac3-KO-1	0			CAACGATGTAAGATAC-Hdac3-KO-3	Cardiac endothelial cell	0
	TTGTGGATCGTTATCT-Hdac3-KO-1	0			CAAGCTAGTGTGTCGC-Hdac3-KO-3	Cardiac endothelial cell	0
	TTGTGTTAGACTCTAC-Hdac3-KO-1	0			CAATTTCAGATGTTCC-Hdac3-KO-3	Cardiac endothelial cell	0
	TTGTGTTAGTTGAAGT-Hdac3-KO-1	0			CACAACATCGGTAACT-Hdac3-KO-3	Cardiac endothelial cell	0
	TTGTGTTCACTAGGCC-Hdac3-KO-1	0			CACAGATTCCAGTGTA-Hdac3-KO-3	Cardiac endothelial cell	0.62124
	TTGTGTTCACTGAGGA-Hdac3-KO-1	0			CACTAAGCAGTGTGGA-Hdac3-KO-3	Cardiac endothelial cell	0
	TTGTGTTCAGTTGCGC-Hdac3-KO-1	0			CACTGAACAAGCTACT-Hdac3-KO-3	Cardiac endothelial cell	0
	TTGTGTTGTGACCTGC-Hdac3-KO-1	0			CAGATCACAGAGGTTG-Hdac3-KO-3	Mesenchymal cell 1	0
	TTGTGTTTCAAACCCA-Hdac3-KO-1	0			CAGATTGTCTAGTGAC-Hdac3-KO-3	Cardiac endothelial cell	0
	TTGTTCAAGAAGCGCT-Hdac3-KO-1	0			CAGCAATAGCCTGCCA-Hdac3-KO-3	Cardiac endothelial cell	0
	TTGTTGTCACAACCGC-Hdac3-KO-1	0			CAGCAATTCGTGGTAT-Hdac3-KO-3	Mesenchymal cell 2	1.06602
	TTGTTTGTCCCGAGAC-Hdac3-KO-1	0			CAGCAGCAGTATGATG-Hdac3-KO-3	Cardiac endothelial cell	0
	TTTACCAGTCATTCCC-Hdac3-KO-1	0			CAGTGCGTCCGCGAGT-Hdac3-KO-3	Cardiac endothelial cell	0
	TTTACTGCATTCCTCG-Hdac3-KO-1	1.27108			CATACCCTCGTAGCTA-Hdac3-KO-3	Cardiac endothelial cell	0
	TTTAGTCTCTTGTGCC-Hdac3-KO-1	0			CATACTTCACTATCCC-Hdac3-KO-3	Cardiac endothelial cell	0
	TTTATGCAGGACAAGA-Hdac3-KO-1	0			CATCCACCATAACGGG-Hdac3-KO-3	Cardiac endothelial cell	0
	TTTCAGTCACATACTG-Hdac3-KO-1	0			CATCGTCGTGATGAAT-Hdac3-KO-3	Cardiac endothelial cell	0.51144
	TTTCATGCAAGCGCTC-Hdac3-KO-1	0			CATGCGGAGGCCACCT-Hdac3-KO-3	Cardiac endothelial cell	0
	TTTCCTCGTTCTCGTC-Hdac3-KO-1	0			CATGGATGTTGAAGTA-Hdac3-KO-3	Cardiac endothelial cell	0
	TTTCGATAGTTTGCTG-Hdac3-KO-1	0			CATTCCGGTACGATGG-Hdac3-KO-3	Cardiac endothelial cell	0
	TTTGACTGTCATAGTC-Hdac3-KO-1	0			CCACACTCAGCTGTAT-Hdac3-KO-3	Mesenchymal cell 2	0
	TTTGATCGTCGCTTAA-Hdac3-KO-1	0			CCACTTGTCACATCAG-Hdac3-KO-3	Mesenchymal cell 1	0
	AAACCCAGTCCAATCA-Hdac3-KO-2	0			CCCATTGTCATCGTAG-Hdac3-KO-3	Cardiac endothelial cell	0
	AAACGAAGTTCAAAGA-Hdac3-KO-2	0			CCCTGATCACTACCGG-Hdac3-KO-3	Cardiac endothelial cell	0
	AAACGCTGTTCAAGGG-Hdac3-KO-2	0			CCCTTAGAGGATCATA-Hdac3-KO-3	Mesenchymal cell 1	0
	AAAGGATCAATACGCT-Hdac3-KO-2	0			CCCTTAGGTAGTACGG-Hdac3-KO-3	Mesenchymal cell 1	0
	AAAGGATTCCTGGCTT-Hdac3-KO-2	0			CCGTAGGAGGCGCTCT-Hdac3-KO-3	Mesenchymal cell 1	0
	AAAGGATTCGACATCA-Hdac3-KO-2	0			CCTAACCCATCAACCA-Hdac3-KO-3	Cardiac endothelial cell	0
	AAAGGGCAGGAACGTC-Hdac3-KO-2	0			CCTATCGAGTCCGCGT-Hdac3-KO-3	Cardiac endothelial cell	0
	AAAGGGCAGGTCACTT-Hdac3-KO-2	0			CCTCTCCTCGGCTGAC-Hdac3-KO-3	Cardiac endothelial cell	0.46332
	AAAGGGCAGTCTAGAA-Hdac3-KO-2	0			CCTGCATGTTTGCCGG-Hdac3-KO-3	Cardiac endothelial cell	0
	AAAGGTAAGCACTCAT-Hdac3-KO-2	0			CGAGAAGCAACTGTGT-Hdac3-KO-3	Cardiac endothelial cell	0
	AAAGGTACAAAGGTTA-Hdac3-KO-2	0			CGAGTGCCAACGGCCT-Hdac3-KO-3	Cardiac endothelial cell	0
	AAAGGTACAACAAGTA-Hdac3-KO-2	0			CGCATAAAGATCCGAG-Hdac3-KO-3	Cardiac endothelial cell	0
	AAAGGTATCTTTGGAG-Hdac3-KO-2	0			CGCCATTTCACACCGG-Hdac3-KO-3	Cardiac endothelial cell	0
	AAAGTCCAGGGATCAC-Hdac3-KO-2	0.31738			CGTCCATTCGTGTGGC-Hdac3-KO-3	Cardiac endothelial cell	0
	AAAGTCCTCATTACGG-Hdac3-KO-2	0			CGTGATAGTAATCAGA-Hdac3-KO-3	Cardiac endothelial cell	0
	AAAGTGAGTTCTTAGG-Hdac3-KO-2	0			CGTGCTTCATCGATCA-Hdac3-KO-3	Cardiac endothelial cell	0
	AAATGGACAGAGCTAG-Hdac3-KO-2	0			CTAACTTCATTACGGT-Hdac3-KO-3	Cardiac endothelial cell	0
	AACAAAGTCTTGGTCC-Hdac3-KO-2	0.6788			CTAACTTTCACTGAAC-Hdac3-KO-3	Cardiac endothelial cell	0
	AACAACCCAATCAAGA-Hdac3-KO-2	0			CTAACTTTCTGGTCAA-Hdac3-KO-3	Cardiac endothelial cell	0
	AACAACCGTCTTTCAT-Hdac3-KO-2	0			CTATAGGCAATGGGTG-Hdac3-KO-3	Cardiac endothelial cell	0
	AACAACCTCTGCTGAA-Hdac3-KO-2	0			CTATCCGTCTTTGGAG-Hdac3-KO-3	Cardiac endothelial cell	0
	AACAGGGGTCAAGGCA-Hdac3-KO-2	0			CTCAAGAAGTACCGGA-Hdac3-KO-3	Cardiac endothelial cell	0
	AACCAACCAAAGCTCT-Hdac3-KO-2	0			CTCAATTAGCCGATCC-Hdac3-KO-3	Cardiac endothelial cell	0.72035
	AACCAACCAGCCGGTT-Hdac3-KO-2	0			CTCAATTTCGACATAC-Hdac3-KO-3	Cardiac endothelial cell	0
	AACCACAGTTGTTGCA-Hdac3-KO-2	0			CTCAATTTCGTGGCTG-Hdac3-KO-3	Cardiac endothelial cell	0
	AACCACATCAGTGCGC-Hdac3-KO-2	0			CTCACTGAGCCTCTCT-Hdac3-KO-3	Cardiac endothelial cell	0
	AACCACATCTCCGCAT-Hdac3-KO-2	0			CTCATGCAGAAGTGTT-Hdac3-KO-3	Mesenchymal cell 1	0
	AACCTGACAATCACGT-Hdac3-KO-2	0			CTCCAACCACTAACGT-Hdac3-KO-3	Mesenchymal cell 1	0
	AACCTGATCGCGTGCA-Hdac3-KO-2	0			CTCCAACCAGAGACTG-Hdac3-KO-3	Cardiac endothelial cell	0
	AACCTTTGTCTAGTGT-Hdac3-KO-2	0			CTCCACACACTGTCGG-Hdac3-KO-3	Cardiac endothelial cell	0
	AACCTTTTCTCAAAGC-Hdac3-KO-2	0			CTCCCAACAGGTCAGA-Hdac3-KO-3	Cardiac endothelial cell	0
	AACGTCATCCGCGATG-Hdac3-KO-2	0.52897			CTCTCGAGTCTTCTAT-Hdac3-KO-3	Mesenchymal cell 2	0.39332
	AAGAACAAGGACAGCT-Hdac3-KO-2	0			CTGATCCAGGCTGGAT-Hdac3-KO-3	Cardiac endothelial cell	0
	AAGACAAAGATGGTAT-Hdac3-KO-2	0			CTGCCTATCAGTCACA-Hdac3-KO-3	Mesenchymal cell 2	1.33138
	AAGACAATCGGCTCTT-Hdac3-KO-2	0			CTTCAATTCCGTAGTA-Hdac3-KO-3	Cardiac endothelial cell	0
	AAGATAGTCTACCAGA-Hdac3-KO-2	0			CTTCTCTCACGTAACT-Hdac3-KO-3	Cardiac endothelial cell	0
	AAGCATCTCAAACTGC-Hdac3-KO-2	0			CTTCTCTCATCCTAAG-Hdac3-KO-3	Mesenchymal cell 2	0.85451
	AAGCCATCATTCTGTT-Hdac3-KO-2	0			CTTTCAACACCTGCTT-Hdac3-KO-3	Cardiac endothelial cell	0
	AAGCCATTCCATTTCA-Hdac3-KO-2	0			GAAACCTAGCAAGGAA-Hdac3-KO-3	Cardiac endothelial cell	0
	AAGCGAGGTCGAAACG-Hdac3-KO-2	0			GAAACCTTCACCTACC-Hdac3-KO-3	Cardiac endothelial cell	0
	AAGGAATAGAAACACT-Hdac3-KO-2	0			GAAATGAAGAGTCACG-Hdac3-KO-3	Mesenchymal cell 1	0.7362
	AAGTCGTCAAGCGCTC-Hdac3-KO-2	0			GAACTGTCAAATTAGG-Hdac3-KO-3	Cardiac endothelial cell	0
	AAGTGAAGTATCAGGG-Hdac3-KO-2	0			GAAGTAACAGCAGTTT-Hdac3-KO-3	Mesenchymal cell 1	0.6683
	AAGTGAATCTATACTC-Hdac3-KO-2	0.58558			GAAGTAATCCTTCTGG-Hdac3-KO-3	Cardiac endothelial cell	0
	AAGTTCGTCACTACGA-Hdac3-KO-2	0			GAATCACCACACGGAA-Hdac3-KO-3	Cardiac endothelial cell	0.6121
	AATGAAGGTGCCAAGA-Hdac3-KO-2	0			GACACGCTCCTACACC-Hdac3-KO-3	Cardiac endothelial cell	0
	AATGAAGTCATCGCAA-Hdac3-KO-2	0			GACCGTGCACTCATAG-Hdac3-KO-3	Cardiac endothelial cell	0
	AATGACCTCAGTGTGT-Hdac3-KO-2	0			GACCGTGGTTGTCTAG-Hdac3-KO-3	Mesenchymal cell 1	0
	AATGGAATCGACATCA-Hdac3-KO-2	0.82613			GACCTTCAGAAAGCGA-Hdac3-KO-3	Cardiac endothelial cell	0
	AATGGCTGTATTCTCT-Hdac3-KO-2	0			GACCTTCAGCGAGTCA-Hdac3-KO-3	Cardiac endothelial cell	0
	AATTCCTGTTTCGTGA-Hdac3-KO-2	0			GACTATGTCGAGAAGC-Hdac3-KO-3	Mesenchymal cell 1	0
	AATTCCTTCTTGCAGA-Hdac3-KO-2	0			GAGACTTCAACCGTGC-Hdac3-KO-3	Mesenchymal cell 1	0
	AATTTCCGTTGATGTC-Hdac3-KO-2	0			GAGCCTGCAAGTTCCA-Hdac3-KO-3	Cardiac endothelial cell	0.62751
	ACAAAGAAGTCACTCA-Hdac3-KO-2	0			GAGCCTGTCTCCTGAC-Hdac3-KO-3	Cardiac endothelial cell	0
	ACAGCCGCAAAGTATG-Hdac3-KO-2	0.51932			GAGCCTGTCTTCCACG-Hdac3-KO-3	Mesenchymal cell 1	0.87163
	ACAGGGAAGTGCAAAT-Hdac3-KO-2	0			GAGGCCTAGAGGATGA-Hdac3-KO-3	Cardiac endothelial cell	0
	ACAGGGAGTGTTTCTT-Hdac3-KO-2	0			GAGGGATAGCTACGTT-Hdac3-KO-3	Cardiac endothelial cell	0
	ACATCCCGTTTGATCG-Hdac3-KO-2	0			GAGGGATGTTGGAGGT-Hdac3-KO-3	Cardiac endothelial cell	0
	ACATCGAAGTGCCGAA-Hdac3-KO-2	0			GAGGGTAAGTGGACTG-Hdac3-KO-3	Mesenchymal cell 1	0
	ACATCGACATCGCTGG-Hdac3-KO-2	0			GAGGGTAGTGACGCCT-Hdac3-KO-3	Mesenchymal cell 1	0
	ACATCGAGTCGTTCAA-Hdac3-KO-2	1.06201			GAGTCATAGGTCGACA-Hdac3-KO-3	Cardiac endothelial cell	0
	ACCAAACGTCATAACC-Hdac3-KO-2	0.64319			GAGTCTAAGTCGGGAT-Hdac3-KO-3	Cardiac endothelial cell	0
	ACCAACACAGTTGAAA-Hdac3-KO-2	0			GAGTTGTCACGTATAC-Hdac3-KO-3	Mesenchymal cell 1	0
	ACCATTTGTACGGCAA-Hdac3-KO-2	0			GATCAGTAGGTACAAT-Hdac3-KO-3	Cardiac endothelial cell	0
	ACCATTTGTAGACTGG-Hdac3-KO-2	0			GATGACTGTTATGGTC-Hdac3-KO-3	Cardiac endothelial cell	0
	ACCCAAAAGTTTCTTC-Hdac3-KO-2	0			GATGGAGGTGGACTGA-Hdac3-KO-3	Cardiac endothelial cell	0
	ACCCTCATCTTCTAAC-Hdac3-KO-2	0			GATGTTGCAGAGGACT-Hdac3-KO-3	Mesenchymal cell 1	0
	ACCGTTCGTAAGAACT-Hdac3-KO-2	0.4683			GCACATAGTCTACGAT-Hdac3-KO-3	Cardiac endothelial cell	0
	ACCGTTCTCCAATCCC-Hdac3-KO-2	0			GCACTAAGTAGCGCCT-Hdac3-KO-3	Mesenchymal cell 2	0.79152
	ACCTACCAGACTCTAC-Hdac3-KO-2	0.60406			GCAGCCACATCATTGG-Hdac3-KO-3	Cardiac endothelial cell	0
	ACCTACCTCTGGCCAG-Hdac3-KO-2	1.00499			GCATGATCAATTGCAC-Hdac3-KO-3	Cardiac endothelial cell	0
	ACGATCAAGCGTGAGT-Hdac3-KO-2	0			GCCCGAAAGTAATACG-Hdac3-KO-3	Cardiac endothelial cell	0
	ACGCACGAGATAGGGA-Hdac3-KO-2	0			GCCCGAATCCCGAGTG-Hdac3-KO-3	Cardiac endothelial cell	0
	ACGCACGAGTATAGAC-Hdac3-KO-2	0			GCCGTGATCGGAGATG-Hdac3-KO-3	Cardiac endothelial cell	0
	ACGGTCGCATGGAATA-Hdac3-KO-2	0			GCGATCGAGAGCCATG-Hdac3-KO-3	Cardiac endothelial cell	0.56992
	ACGGTCGGTGCGGATA-Hdac3-KO-2	0			GCGATCGGTGTCATGT-Hdac3-KO-3	Cardiac endothelial cell	0
	ACGGTTAAGTCCTACA-Hdac3-KO-2	0			GCGGATCTCGTAATGC-Hdac3-KO-3	Cardiac endothelial cell	0
	ACGGTTAGTACAAGCG-Hdac3-KO-2	0			GCTGAATCAACCGCCA-Hdac3-KO-3	Mesenchymal cell 2	0.80514
	ACGGTTAGTCGTCTCT-Hdac3-KO-2	0			GCTTCACCATCTCATT-Hdac3-KO-3	Mesenchymal cell 1	0
	ACGTAACAGGTAGCCA-Hdac3-KO-2	0			GCTTCACGTATGGTTC-Hdac3-KO-3	Cardiac endothelial cell	0
	ACGTAACAGTGCTACT-Hdac3-KO-2	0			GCTTGGGGTCAAGCGA-Hdac3-KO-3	Mesenchymal cell 1	0
	ACGTAACGTCTCAGAT-Hdac3-KO-2	0.56765			GGAATCTCACGGCACT-Hdac3-KO-3	Cardiac endothelial cell	0
	ACGTACACACGGGTAA-Hdac3-KO-2	0			GGAATGGTCCTGTAAG-Hdac3-KO-3	Mesenchymal cell 1	0
	ACGTAGTCAACCGGAA-Hdac3-KO-2	0			GGAGAACCATTACGGT-Hdac3-KO-3	Cardiac endothelial cell	0
	ACGTAGTGTATTGGCT-Hdac3-KO-2	0			GGAGATGGTTGCATCA-Hdac3-KO-3	Cardiac endothelial cell	0
	ACTACGACACAGAGAC-Hdac3-KO-2	0			GGAGGATCAAAGCTCT-Hdac3-KO-3	Cardiac endothelial cell	0
	ACTATGGCACCAGACC-Hdac3-KO-2	0			GGCAGTCCAGAGCTAG-Hdac3-KO-3	Cardiac endothelial cell	0
	ACTATTCAGGCTAGCA-Hdac3-KO-2	0			GGCTTGGAGCCTCTCT-Hdac3-KO-3	Cardiac endothelial cell	0
	ACTATTCCACGTTCGG-Hdac3-KO-2	0			GGGAAGTGTTACCTGA-Hdac3-KO-3	Cardiac endothelial cell	0
	ACTATTCTCCCGTTGT-Hdac3-KO-2	0.96825			GGGAAGTTCTGCTGAA-Hdac3-KO-3	Cardiac endothelial cell	0
	ACTCCCAGTTCTATCT-Hdac3-KO-2	0			GGGACAAGTCTGTTAG-Hdac3-KO-3	Cardiac endothelial cell	1.13733
	ACTCTCGGTACAGTTC-Hdac3-KO-2	0			GGGATCCAGCGGTAGT-Hdac3-KO-3	Mesenchymal cell 1	0
	ACTCTCGTCATTTGTC-Hdac3-KO-2	0			GGGCCATAGACTCAAA-Hdac3-KO-3	Mesenchymal cell 1	0
	ACTCTCGTCGACACCG-Hdac3-KO-2	0			GGGCTACTCAACCCGG-Hdac3-KO-3	Cardiac endothelial cell	0
	ACTGATGGTGGCATCC-Hdac3-KO-2	0			GGGTCTGAGAGTGTGC-Hdac3-KO-3	Cardiac endothelial cell	0
	ACTGTCCTCTTCTTCC-Hdac3-KO-2	0			GGTAACTGTCTACATG-Hdac3-KO-3	Cardiac endothelial cell	0
	ACTTCCGCAACTGTGT-Hdac3-KO-2	0			GGTCTGGTCAGTGTCA-Hdac3-KO-3	Cardiac endothelial cell	0.68968
	ACTTCCGGTTACCGTA-Hdac3-KO-2	0			GGTGAAGGTCTGCAAT-Hdac3-KO-3	Cardiac endothelial cell	0
	ACTTCGCGTTATCCAG-Hdac3-KO-2	0			GGTGATTCAGCACCCA-Hdac3-KO-3	Cardiac endothelial cell	0
	ACTTTCATCTTTCGAT-Hdac3-KO-2	0			GGTTAACCAAGGTACG-Hdac3-KO-3	Cardiac endothelial cell	0
	ACTTTGTAGTCCCTAA-Hdac3-KO-2	0			GGTTAACGTCGTTCAA-Hdac3-KO-3	Cardiac endothelial cell	0
	AGAAATGGTGGACAGT-Hdac3-KO-2	0			GTAACCAGTCGTCTCT-Hdac3-KO-3	Cardiac endothelial cell	0
	AGAACCTGTACGTGAG-Hdac3-KO-2	0.75092			GTGCACGTCCCGATCT-Hdac3-KO-3	Cardiac endothelial cell	0
	AGAACCTTCTGACAGT-Hdac3-KO-2	0			GTGCAGCTCACTTGTT-Hdac3-KO-3	Cardiac endothelial cell	0
	AGAAGCGCAACCTAAC-Hdac3-KO-2	0			GTGGAAGAGTCATAGA-Hdac3-KO-3	Cardiac endothelial cell	0
	AGAAGTACAGAGGAAA-Hdac3-KO-2	0			GTGGAGAGTAGCTGCC-Hdac3-KO-3	Cardiac endothelial cell	0
	AGACAAATCGGCTATA-Hdac3-KO-2	0			GTTACGAGTCTGCGCA-Hdac3-KO-3	Cardiac endothelial cell	0
	AGACCATGTAGAGGAA-Hdac3-KO-2	0			GTTCATTCACGGCTAC-Hdac3-KO-3	Cardiac endothelial cell	0
	AGACCATGTGTATACC-Hdac3-KO-2	0			GTTCTATTCATTGTGG-Hdac3-KO-3	Mesenchymal cell 2	0.6544
	AGACCATTCTTGATTC-Hdac3-KO-2	0			GTTGCGGCAAGTCATC-Hdac3-KO-3	Cardiac endothelial cell	0
	AGAGAGCGTCATATGC-Hdac3-KO-2	0			GTTGCGGCACCCTAAA-Hdac3-KO-3	Mesenchymal cell 1	0
	AGAGCAGAGAGCCGTA-Hdac3-KO-2	0			GTTGTGATCATCGCAA-Hdac3-KO-3	Cardiac endothelial cell	0
	AGATAGAAGAGGTTAT-Hdac3-KO-2	0			TAAGCGTCACATTGTG-Hdac3-KO-3	Cardiac endothelial cell	0
	AGATAGAAGAGTCAAT-Hdac3-KO-2	0			TAAGCGTTCATTCTTG-Hdac3-KO-3	Mesenchymal cell 2	0
	AGATAGACAGTCGTTA-Hdac3-KO-2	0			TAAGTCGGTACAGGTG-Hdac3-KO-3	Cardiac endothelial cell	0
	AGATCCATCAGCCCAG-Hdac3-KO-2	0			TAATTCCGTAGCGAGT-Hdac3-KO-3	Mesenchymal cell 1	0.91545
	AGATCGTTCACATTGG-Hdac3-KO-2	0			TACAACGGTAGGTAGC-Hdac3-KO-3	Cardiac endothelial cell	0
	AGATGAAAGGCTAACG-Hdac3-KO-2	0			TACACCCAGCGCATCC-Hdac3-KO-3	Cardiac endothelial cell	0
	AGATGAATCGAGTCCG-Hdac3-KO-2	0			TACATTCCAGGCGAAT-Hdac3-KO-3	Cardiac endothelial cell	0
	AGATGAATCTCTGCCA-Hdac3-KO-2	0			TACCCGTCACCAACAT-Hdac3-KO-3	Mesenchymal cell 2	1.08681
	AGATGCTCATACAGCT-Hdac3-KO-2	0			TACCGAAGTTCCGCTT-Hdac3-KO-3	Mesenchymal cell 1	1.07909
	AGCCAATGTGGGAGAG-Hdac3-KO-2	0			TACGGGCAGGGAGTGG-Hdac3-KO-3	Mesenchymal cell 1	0.68255
	AGCCACGTCCAAGAGG-Hdac3-KO-2	1.21641			TACTTACGTAAGATTG-Hdac3-KO-3	Cardiac endothelial cell	0
	AGCCACGTCTGACCCT-Hdac3-KO-2	0			TAGGTTGGTGATAGTA-Hdac3-KO-3	Mesenchymal cell 1	0
	AGCCAGCGTATGTCAC-Hdac3-KO-2	0.28102			TATACCTCAGAACGCA-Hdac3-KO-3	Mesenchymal cell 2	0
	AGCGATTCATCTCCCA-Hdac3-KO-2	0			TATCCTACATCACCAA-Hdac3-KO-3	Mesenchymal cell 1	0
	AGCGCCATCTTTCAGT-Hdac3-KO-2	0			TATCTGTGTTGAATCC-Hdac3-KO-3	Cardiac endothelial cell	0
	AGCGCTGAGTTGCTGT-Hdac3-KO-2	0			TATTCCAAGCCAACCC-Hdac3-KO-3	Mesenchymal cell 1	0
	AGCGCTGGTACAGTTC-Hdac3-KO-2	0			TCACACCGTCTCAAGT-Hdac3-KO-3	Cardiac endothelial cell	0
	AGCGTATGTCTTGTCC-Hdac3-KO-2	0.74859			TCACATTTCTTGAGCA-Hdac3-KO-3	Cardiac endothelial cell	0
	AGCGTATGTGTAACGG-Hdac3-KO-2	0			TCAGCCTAGCTGAGTG-Hdac3-KO-3	Mesenchymal cell 2	0
	AGCGTATTCGACTCCT-Hdac3-KO-2	0			TCAGTGACACGGTGAA-Hdac3-KO-3	Cardiac endothelial cell	0
	AGCGTCGAGGTAAGAG-Hdac3-KO-2	0.5999			TCAGTTTCACGGGCTT-Hdac3-KO-3	Cardiac endothelial cell	0
	AGCTACAAGCGGCTCT-Hdac3-KO-2	0			TCATACTTCACCGCTT-Hdac3-KO-3	Cardiac endothelial cell	0
	AGCTACAGTTTAGTCG-Hdac3-KO-2	0.42995			TCATGCCTCCATCCGT-Hdac3-KO-3	Mesenchymal cell 1	0
	AGCTCAACAATCCTAG-Hdac3-KO-2	0			TCATGGAAGCTCGACC-Hdac3-KO-3	Cardiac endothelial cell	0
	AGCTCAATCGATAACC-Hdac3-KO-2	0			TCATGTTTCCTCAGGG-Hdac3-KO-3	Cardiac endothelial cell	0
	AGCTCAATCTTACTGT-Hdac3-KO-2	0			TCATTGTCAAGCCTGC-Hdac3-KO-3	Cardiac endothelial cell	0
	AGGAAATAGCCTCACG-Hdac3-KO-2	0			TCATTTGCAAGACAAT-Hdac3-KO-3	Mesenchymal cell 1	0
	AGGAATACACCTAAAC-Hdac3-KO-2	0.61093			TCATTTGGTAACACCT-Hdac3-KO-3	Cardiac endothelial cell	0
	AGGAATAGTATGTCAC-Hdac3-KO-2	0			TCCACGTGTGTGTGTT-Hdac3-KO-3	Cardiac endothelial cell	0
	AGGATAATCCGGTAAT-Hdac3-KO-2	0			TCCATGCTCAGGAACG-Hdac3-KO-3	Cardiac endothelial cell	0
	AGGCCACCAGTTGTTG-Hdac3-KO-2	0			TCCATGCTCCATAGAC-Hdac3-KO-3	Cardiac endothelial cell	0
	AGGCCACGTTCCTACC-Hdac3-KO-2	0			TCCCACACAAGTGTCT-Hdac3-KO-3	Mesenchymal cell 2	0
	AGGGAGTAGCTTTCCC-Hdac3-KO-2	0			TCCCACAGTGGTAATA-Hdac3-KO-3	Cardiac endothelial cell	0
	AGGGAGTCAGTCAGTT-Hdac3-KO-2	0			TCCCATGGTAATACCC-Hdac3-KO-3	Cardiac endothelial cell	0
	AGGGAGTGTTTAGAGA-Hdac3-KO-2	0			TCCGATCAGCACTCCG-Hdac3-KO-3	Mesenchymal cell 1	0
	AGGGAGTTCATTTGGG-Hdac3-KO-2	0			TCCTCGAAGAGAATCT-Hdac3-KO-3	Cardiac endothelial cell	0
	AGGGCTCGTACTAAGA-Hdac3-KO-2	0			TCGAAGTTCTATTCGT-Hdac3-KO-3	Cardiac endothelial cell	0
	AGGGCTCTCGGAAGGT-Hdac3-KO-2	0			TCGACGGAGAGTCCGA-Hdac3-KO-3	Mesenchymal cell 1	0
	AGGTAGGGTCTGTAGT-Hdac3-KO-2	0			TCGGATACAAGGACAC-Hdac3-KO-3	Cardiac endothelial cell	0.94669
	AGGTAGGGTCTGTGAT-Hdac3-KO-2	0			TCGTCCAGTTTCCAAG-Hdac3-KO-3	Cardiac endothelial cell	0
	AGGTAGGTCGGTGTAT-Hdac3-KO-2	0			TCTATACAGGTTCCGC-Hdac3-KO-3	Cardiac endothelial cell	0
	AGGTCATGTATATGGA-Hdac3-KO-2	0			TCTCACGAGGTCGCCT-Hdac3-KO-3	Cardiac endothelial cell	0
	AGGTCTAGTGTATCCA-Hdac3-KO-2	0			TCTGCCAAGAGGTGCT-Hdac3-KO-3	Cardiac endothelial cell	0
	AGGTTGTCACAGAAGC-Hdac3-KO-2	0			TGACCCTCAAGGCGTA-Hdac3-KO-3	Cardiac endothelial cell	0
	AGGTTGTCACCCTATC-Hdac3-KO-2	0			TGACTCCTCGCTTGAA-Hdac3-KO-3	Mesenchymal cell 1	0
	AGGTTGTTCCCTTGTG-Hdac3-KO-2	0			TGAGGAGTCGGCTTGG-Hdac3-KO-3	Mesenchymal cell 1	0
	AGTAACCGTAATCAAG-Hdac3-KO-2	0			TGCACGGGTCGAATTC-Hdac3-KO-3	Cardiac endothelial cell	0
	AGTAACCTCCCTCATG-Hdac3-KO-2	0			TGCATGATCCCTCATG-Hdac3-KO-3	Mesenchymal cell 2	0
	AGTAACCTCCGGACGT-Hdac3-KO-2	0			TGCGACGCAGAGTCAG-Hdac3-KO-3	Mesenchymal cell 1	1.06401
	AGTAGCTAGCCTTCTC-Hdac3-KO-2	0			TGCTCCATCTCATTAC-Hdac3-KO-3	Cardiac endothelial cell	0
	AGTAGCTAGGTTAGTA-Hdac3-KO-2	0			TGCTTCGGTCACATTG-Hdac3-KO-3	Mesenchymal cell 1	0
	AGTAGTCTCATTTGGG-Hdac3-KO-2	0			TGCTTGCAGCTCGAAG-Hdac3-KO-3	Mesenchymal cell 2	0
	AGTCACAAGGAATTAC-Hdac3-KO-2	0			TGGATGTAGATGCTGG-Hdac3-KO-3	Mesenchymal cell 1	0
	AGTCTCCAGGTCCTGC-Hdac3-KO-2	0			TGGGAAGCAGTCTACA-Hdac3-KO-3	Cardiac endothelial cell	0
	AGTCTCCGTGTGTTTG-Hdac3-KO-2	0			TGGGATTCAAGAATGT-Hdac3-KO-3	Mesenchymal cell 1	0
	AGTGATCCAGCAGTGA-Hdac3-KO-2	0			TGTCAGAAGCCTCCAG-Hdac3-KO-3	Cardiac endothelial cell	0
	AGTGCCGCAAGCACCC-Hdac3-KO-2	0			TGTCCTGCATTAGGCT-Hdac3-KO-3	Cardiac endothelial cell	0
	AGTGCCGGTTGCGAAG-Hdac3-KO-2	0			TGTGAGTAGGACAGTC-Hdac3-KO-3	Mesenchymal cell 2	1.02416
	AGTTCCCTCCAGCACG-Hdac3-KO-2	0.4647			TGTGAGTTCCTTACCG-Hdac3-KO-3	Cardiac endothelial cell	0
	AGTTCGATCCTTTAGT-Hdac3-KO-2	0			TGTGATGAGTCATAGA-Hdac3-KO-3	Cardiac endothelial cell	0
	AGTTCGATCTCTCGCA-Hdac3-KO-2	0			TGTTACTGTTCTGAGT-Hdac3-KO-3	Cardiac endothelial cell	0
	ATACCTTAGAGTGGCT-Hdac3-KO-2	0			TGTTCTAGTGCCTGCA-Hdac3-KO-3	Cardiac endothelial cell	0
	ATACCTTAGGTTACCT-Hdac3-KO-2	0			TGTTGGATCGTGTCAA-Hdac3-KO-3	Mesenchymal cell 1	0
	ATACCTTGTTACGGAG-Hdac3-KO-2	0			TGTTTGTCAATAAGGT-Hdac3-KO-3	Cardiac endothelial cell	0
	ATACCTTTCGCCATAA-Hdac3-KO-2	0			TTACAGGCACATATGC-Hdac3-KO-3	Cardiac endothelial cell	0
	ATACTTCTCACTCACC-Hdac3-KO-2	0			TTACGCCTCTTCGACC-Hdac3-KO-3	Cardiac endothelial cell	0
	ATAGACCCAATGGGTG-Hdac3-KO-2	0			TTACTGTGTCTCGCGA-Hdac3-KO-3	Cardiac endothelial cell	0
	ATAGACCGTATGAGCG-Hdac3-KO-2	0			TTAGGCACAGGGAATC-Hdac3-KO-3	Cardiac endothelial cell	0
	ATAGGCTAGAAGCGAA-Hdac3-KO-2	0			TTAGGGTGTAGACAAT-Hdac3-KO-3	Cardiac endothelial cell	0
	ATAGGCTCAGTTGAAA-Hdac3-KO-2	0			TTCATTGAGTAGAATC-Hdac3-KO-3	Cardiac endothelial cell	0
	ATATCCTTCGAACCTA-Hdac3-KO-2	0			TTCCAATTCCCGAACG-Hdac3-KO-3	Cardiac endothelial cell	0
	ATATCCTTCTTAGCAG-Hdac3-KO-2	0			TTCTAGTAGGTTCCGC-Hdac3-KO-3	Mesenchymal cell 1	0
	ATCACAGTCACCATGA-Hdac3-KO-2	0			TTCTTGAGTACGACAG-Hdac3-KO-3	Cardiac endothelial cell	0
	ATCACAGTCATTCTTG-Hdac3-KO-2	0			TTGAACGTCCGCTTAC-Hdac3-KO-3	Cardiac endothelial cell	0
	ATCACAGTCCTAGCCT-Hdac3-KO-2	0			TTGACCCCAGGGAATC-Hdac3-KO-3	Mesenchymal cell 1	0
	ATCACGAAGACGACTG-Hdac3-KO-2	0			TTGACCCTCGATTTCT-Hdac3-KO-3	Cardiac endothelial cell	0
	ATCAGGTCAGACCCGT-Hdac3-KO-2	0			TTGGATGAGAAGTCAT-Hdac3-KO-3	Cardiac endothelial cell	0
	ATCAGGTTCCATCAGA-Hdac3-KO-2	0			TTGTTTGGTCTGTTAG-Hdac3-KO-3	Cardiac endothelial cell	0
	ATCAGGTTCGAGCCTG-Hdac3-KO-2	0			TTTACCAGTCCAAGAG-Hdac3-KO-3	Cardiac endothelial cell	0.70375
	ATCAGGTTCGCCGAGT-Hdac3-KO-2	0			TTTACGTGTGACTATC-Hdac3-KO-3	Mesenchymal cell 1	0
	ATCCATTGTCTACACA-Hdac3-KO-2	0			TTTACGTTCGAAGAAT-Hdac3-KO-3	Cardiac endothelial cell	0
	ATCCATTGTGTCTTGA-Hdac3-KO-2	0			TTTCATGTCTGCGTCT-Hdac3-KO-3	Cardiac endothelial cell	0
	ATCCCTGGTTTCCATT-Hdac3-KO-2	0			TTTCCTCAGGAATTAC-Hdac3-KO-3	Cardiac endothelial cell	0
	ATCCTATGTTCTGACA-Hdac3-KO-2	0			TTTCGATAGATCCCAT-Hdac3-KO-3	Cardiac endothelial cell	0
	ATCGATGTCGTTAGAC-Hdac3-KO-2	0			TTTGACTGTTCTCACC-Hdac3-KO-3	Cardiac endothelial cell	0
	ATCGCCTAGGTTAGTA-Hdac3-KO-2	0			TTTGGTTTCTACAGGT-Hdac3-KO-3	Cardiac endothelial cell	0
	ATCGCCTCAATGCAAA-Hdac3-KO-2	0			TTTGTTGCAATTGCTG-Hdac3-KO-3	Mesenchymal cell 2	0
	ATCGGATAGAGAAGGT-Hdac3-KO-2	0			AAAGAACGTATCGCAT-Hdac3-KO-4	Cardiac endothelial cell	1.28076
	ATCGGATCATCGTCCT-Hdac3-KO-2	0			AAAGGATAGGCACCAA-Hdac3-KO-4	Mesenchymal cell 1	0
	ATCGGATGTTTGGGAG-Hdac3-KO-2	0			AAAGGGCTCGAGCCTG-Hdac3-KO-4	Mesenchymal cell 1	0
	ATCGGATTCATAGGCT-Hdac3-KO-2	0			AAAGTCCGTCCACAGC-Hdac3-KO-4	Cardiac endothelial cell	0
	ATCGGATTCGATTGAC-Hdac3-KO-2	0			AAAGTGAGTCCCGGTA-Hdac3-KO-4	Cardiac endothelial cell	0.69321
	ATCGGATTCTCATTAC-Hdac3-KO-2	0			AACAAAGTCAGGTAAA-Hdac3-KO-4	Cardiac endothelial cell	0
	ATCGTAGAGACCTCAT-Hdac3-KO-2	0			AACAACCTCCATTTCA-Hdac3-KO-4	Cardiac endothelial cell	0
	ATCGTAGAGCCAAGTG-Hdac3-KO-2	0			AACAACCTCTATGCCC-Hdac3-KO-4	Cardiac endothelial cell	0
	ATCGTCCAGGATTCCT-Hdac3-KO-2	0			AACAGGGCATGGCCCA-Hdac3-KO-4	Mesenchymal cell 1	0.48634
	ATCGTCCGTCGACGCT-Hdac3-KO-2	0			AACCAACTCTTCCGTG-Hdac3-KO-4	Cardiac endothelial cell	0
	ATCGTCCGTTGGGACA-Hdac3-KO-2	0			AACCACAGTAGTCGGA-Hdac3-KO-4	Cardiac endothelial cell	0
	ATCGTGACATCCGGTG-Hdac3-KO-2	0			AACCATGTCGGCAGTC-Hdac3-KO-4	Cardiac endothelial cell	0
	ATCGTGAGTCACGCTG-Hdac3-KO-2	0			AACCCAAAGACCACGA-Hdac3-KO-4	Cardiac endothelial cell	0
	ATCTCTATCCGGTAGC-Hdac3-KO-2	0			AACCTTTGTCCTTGTC-Hdac3-KO-4	Cardiac endothelial cell	0
	ATCTTCACACTAACGT-Hdac3-KO-2	0			AACCTTTGTCGAATTC-Hdac3-KO-4	Cardiac endothelial cell	0
	ATCTTCAGTAGGTCAG-Hdac3-KO-2	0.74686			AACGAAAAGCCACCGT-Hdac3-KO-4	Cardiac endothelial cell	0
	ATCTTCAGTCATAAAG-Hdac3-KO-2	0.59817			AACGAAAAGGACAGCT-Hdac3-KO-4	Mesenchymal cell 1	0
	ATGAAAGAGGAACATT-Hdac3-KO-2	0			AACGAAACATATGGCT-Hdac3-KO-4	Cardiac endothelial cell	0
	ATGAGGGGTATGTCCA-Hdac3-KO-2	0			AAGAACAGTAATCAGA-Hdac3-KO-4	Mesenchymal cell 1	0
	ATGATCGCACTAGGCC-Hdac3-KO-2	0			AAGACAATCAATCCGA-Hdac3-KO-4	Cardiac endothelial cell	0
	ATGCATGTCTCAGAAC-Hdac3-KO-2	0			AAGATAGGTAGCGCCT-Hdac3-KO-4	Cardiac endothelial cell	0
	ATGCCTCAGCAGCAGT-Hdac3-KO-2	0.39446			AAGATAGGTTTCGCTC-Hdac3-KO-4	Cardiac endothelial cell	0
	ATGGATCTCCCGTGTT-Hdac3-KO-2	0			AAGCATCAGCCATTCA-Hdac3-KO-4	Cardiac endothelial cell	0.55717
	ATGGATCTCTGAGATC-Hdac3-KO-2	0			AAGGAATTCCTTGAAG-Hdac3-KO-4	Cardiac endothelial cell	0
	ATGGGAGGTACTAACC-Hdac3-KO-2	0.47734			AAGGTAACACCAGACC-Hdac3-KO-4	Cardiac endothelial cell	0
	ATGGGAGGTGGCTTGC-Hdac3-KO-2	0			AAGTACCGTCGCAACC-Hdac3-KO-4	Cardiac endothelial cell	0
	ATGGGTTGTCGATTCA-Hdac3-KO-2	0			AAGTACCTCCATTGTT-Hdac3-KO-4	Cardiac endothelial cell	0.29264
	ATGGTTGGTTCGTGCG-Hdac3-KO-2	0			AATAGAGGTTGCTCAA-Hdac3-KO-4	Cardiac endothelial cell	0
	ATGGTTGGTTGTTTGG-Hdac3-KO-2	0			AATAGAGTCCGCCTAT-Hdac3-KO-4	Cardiac endothelial cell	0
	ATGGTTGTCAATCCAG-Hdac3-KO-2	0			AATCACGCAAGTTTGC-Hdac3-KO-4	Cardiac endothelial cell	0
	ATGTCCCTCTATCGGA-Hdac3-KO-2	0			AATCACGCATCGTTCC-Hdac3-KO-4	Cardiac endothelial cell	0
	ATGTCTTAGCAGGCTA-Hdac3-KO-2	0			AATCGACTCGATGCAT-Hdac3-KO-4	Cardiac endothelial cell	0
	ATTACCTCAGCACAGA-Hdac3-KO-2	0			AATGAAGAGATGCAGC-Hdac3-KO-4	Mesenchymal cell 2	0
	ATTACTCTCAAACGAA-Hdac3-KO-2	0			AATGGAACACGCACCA-Hdac3-KO-4	Cardiac endothelial cell	0
	ATTACTCTCTTACGTT-Hdac3-KO-2	0			AATGGCTCACCGGCTA-Hdac3-KO-4	Cardiac endothelial cell	0
	ATTATCCAGTGGTGAC-Hdac3-KO-2	0			AATTCCTCATGGCCAC-Hdac3-KO-4	Cardiac endothelial cell	0
	ATTCAGGTCGTACCTC-Hdac3-KO-2	0			ACAACCAAGCAAGGAA-Hdac3-KO-4	Mesenchymal cell 2	0
	ATTCATCAGGACGCAT-Hdac3-KO-2	0			ACACGCGAGTCACACT-Hdac3-KO-4	Mesenchymal cell 2	0.65799
	ATTCCATAGTTGCGAG-Hdac3-KO-2	0			ACATGCACAATGACCT-Hdac3-KO-4	Cardiac endothelial cell	0
	ATTCCATGTATCGGTT-Hdac3-KO-2	0			ACATGCATCCAAATGC-Hdac3-KO-4	Cardiac endothelial cell	0
	ATTCGTTAGGCCTTCG-Hdac3-KO-2	0			ACATGCATCCATGCAA-Hdac3-KO-4	Cardiac endothelial cell	0
	ATTCTACCAGCGACCT-Hdac3-KO-2	0			ACCCTTGCAACAGAGC-Hdac3-KO-4	Cardiac endothelial cell	0
	ATTCTACTCCATCAGA-Hdac3-KO-2	0			ACCCTTGCACGTTGGC-Hdac3-KO-4	Cardiac endothelial cell	0.47994
	ATTCTACTCGATTGGT-Hdac3-KO-2	0			ACCGTTCCAATCGAAA-Hdac3-KO-4	Mesenchymal cell 1	0
	ATTCTTGGTAACATAG-Hdac3-KO-2	0			ACCGTTCCAGGAGGAG-Hdac3-KO-4	Cardiac endothelial cell	0
	ATTCTTGGTCTGTAGT-Hdac3-KO-2	0			ACCTACCTCGCCAGAC-Hdac3-KO-4	Mesenchymal cell 1	0
	ATTGGGTCAAACCATC-Hdac3-KO-2	0.41371			ACGGAAGCAAACAGGC-Hdac3-KO-4	Cardiac endothelial cell	0
	ATTGGGTGTAGGATAT-Hdac3-KO-2	0			ACGTAGTTCGGTGTAT-Hdac3-KO-4	Cardiac endothelial cell	0.59725
	ATTTCACCATCCTTGC-Hdac3-KO-2	0			ACGTTCCAGCGTCTCG-Hdac3-KO-4	Cardiac endothelial cell	0
	CAAAGAAGTCGGTACC-Hdac3-KO-2	0			ACTATGGTCCTTCACG-Hdac3-KO-4	Cardiac endothelial cell	0
	CAACAACCAGTAGTGG-Hdac3-KO-2	0			ACTATTCAGTCCCGGT-Hdac3-KO-4	Cardiac endothelial cell	1.3105
	CAACAGTGTAGTCGTT-Hdac3-KO-2	0			ACTGATGTCCGGCAAC-Hdac3-KO-4	Cardiac endothelial cell	0
	CAACCAATCCTCACCA-Hdac3-KO-2	0			ACTGTCCAGCGAGTCA-Hdac3-KO-4	Mesenchymal cell 1	0
	CAACCTCGTCGAGATG-Hdac3-KO-2	0			ACTTAGGTCGGTAACT-Hdac3-KO-4	Mesenchymal cell 1	0
	CAACCTCTCTCAATCT-Hdac3-KO-2	0			ACTTATCCATAGAAAC-Hdac3-KO-4	Cardiac endothelial cell	0
	CAACGGCGTTCTCAGA-Hdac3-KO-2	0			ACTTCGCCACTCCGGA-Hdac3-KO-4	Cardiac endothelial cell	0
	CAAGACTAGTATTGCC-Hdac3-KO-2	0			ACTTCGCGTGGCTTAT-Hdac3-KO-4	Cardiac endothelial cell	0
	CAAGAGGCACCTTCCA-Hdac3-KO-2	0			ACTTTCATCTCGTCGT-Hdac3-KO-4	Cardiac endothelial cell	0
	CAAGCTACATGGGAAC-Hdac3-KO-2	0			ACTTTGTCATGTTTGG-Hdac3-KO-4	Cardiac endothelial cell	0
	CAAGGGATCACAACCA-Hdac3-KO-2	0			AGAAATGAGCAGCAGT-Hdac3-KO-4	Mesenchymal cell 1	0
	CAATACGAGAGCAGAA-Hdac3-KO-2	0			AGAACAACACCTAAAC-Hdac3-KO-4	Cardiac endothelial cell	0
	CAATACGCAGCATCTA-Hdac3-KO-2	0			AGAAGCGCACAAAGTA-Hdac3-KO-4	Cardiac endothelial cell	0
	CAATACGCATCACGGC-Hdac3-KO-2	0			AGAAGCGTCAGGGATG-Hdac3-KO-4	Mesenchymal cell 1	0
	CAATCGAAGATGGGCT-Hdac3-KO-2	0			AGAAGTAAGTGACACG-Hdac3-KO-4	Cardiac endothelial cell	0
	CAATCGAAGCGAGTAC-Hdac3-KO-2	0			AGACACTAGGATGAGA-Hdac3-KO-4	Cardiac endothelial cell	0
	CAATCGATCATTTGGG-Hdac3-KO-2	0			AGACACTCAAGCACAG-Hdac3-KO-4	Cardiac endothelial cell	0
	CAATGACAGAATTGTG-Hdac3-KO-2	0			AGACCATGTAGGCTCC-Hdac3-KO-4	Mesenchymal cell 1	0.82744
	CAATGACGTGCCCACA-Hdac3-KO-2	0.76984			AGACCCGCATACAGAA-Hdac3-KO-4	Cardiac endothelial cell	0
	CAATGACTCTGGAGAG-Hdac3-KO-2	0			AGACTCACACCGGTCA-Hdac3-KO-4	Mesenchymal cell 1	0
	CAATTTCAGTTCCGTA-Hdac3-KO-2	0.27091			AGACTCAGTGCCTATA-Hdac3-KO-4	Mesenchymal cell 1	0
	CAATTTCCATATCTCT-Hdac3-KO-2	0			AGAGAATGTTCGTAAC-Hdac3-KO-4	Cardiac endothelial cell	0
	CAATTTCGTACAGTTC-Hdac3-KO-2	0			AGAGAGCCAATTGAAG-Hdac3-KO-4	Cardiac endothelial cell	0
	CACAACACAGATACTC-Hdac3-KO-2	0			AGAGCCCAGGCGATAC-Hdac3-KO-4	Mesenchymal cell 1	0
	CACACAAGTTATGTGC-Hdac3-KO-2	0.13771			AGATGCTTCACGAGGA-Hdac3-KO-4	Cardiac endothelial cell	0
	CACAGATGTGTTGAGG-Hdac3-KO-2	0			AGATGCTTCCCTTGGT-Hdac3-KO-4	Cardiac endothelial cell	0
	CACAGGCGTGATGTAA-Hdac3-KO-2	0.68941			AGCCAGCAGCAATAAC-Hdac3-KO-4	Cardiac endothelial cell	0.5012
	CACAGGCGTTGCTGAT-Hdac3-KO-2	0			AGCCAGCCATAATCCG-Hdac3-KO-4	Cardiac endothelial cell	0
	CACCAAAAGTGCGTCC-Hdac3-KO-2	0			AGCTACACAAGCACCC-Hdac3-KO-4	Cardiac endothelial cell	0
	CACCAAATCACATCAG-Hdac3-KO-2	0			AGCTACAGTTACCCAA-Hdac3-KO-4	Cardiac endothelial cell	0
	CACGAATCAGAGAAAG-Hdac3-KO-2	0			AGCTCAACAACCCTCT-Hdac3-KO-4	Mesenchymal cell 1	0
	CACTAAGGTCCCGTGA-Hdac3-KO-2	0			AGGAATATCAAACGAA-Hdac3-KO-4	Mesenchymal cell 2	0
	CACTGAAAGGTAAAGG-Hdac3-KO-2	0			AGGAGGTGTGAACCGA-Hdac3-KO-4	Cardiac endothelial cell	0
	CACTGAACAGGCTATT-Hdac3-KO-2	0			AGGATAACAACAGCTT-Hdac3-KO-4	Cardiac endothelial cell	0
	CACTGGGAGTGGACTG-Hdac3-KO-2	0			AGGATAACAGGCCTGT-Hdac3-KO-4	Cardiac endothelial cell	0
	CACTGGGCACGGTGTC-Hdac3-KO-2	0			AGGATAATCTGAGGCC-Hdac3-KO-4	Mesenchymal cell 2	1.63835
	CACTTCGGTAGCTGCC-Hdac3-KO-2	0			AGGGCTCCACCCTGAG-Hdac3-KO-4	Mesenchymal cell 1	0
	CACTTCGTCGTAATGC-Hdac3-KO-2	0			AGGGCTCGTAGAGCTG-Hdac3-KO-4	Cardiac endothelial cell	0
	CAGAGCCTCAACGTGT-Hdac3-KO-2	0			AGGGTCCCAACTGAAA-Hdac3-KO-4	Cardiac endothelial cell	0
	CAGATACCATCTCAAG-Hdac3-KO-2	0			AGGGTTTCAGCAGTGA-Hdac3-KO-4	Mesenchymal cell 1	0
	CAGATACTCATTTGTC-Hdac3-KO-2	0.28747			AGGTCATCACTTCCTG-Hdac3-KO-4	Mesenchymal cell 2	0
	CAGCACGAGGTTCTAC-Hdac3-KO-2	0			AGGTCTAAGGATCACG-Hdac3-KO-4	Mesenchymal cell 1	0
	CAGCACGCAATGACCT-Hdac3-KO-2	0.47748			AGGTGTTTCACTGATG-Hdac3-KO-4	Cardiac endothelial cell	0
	CAGCACGTCAAATGAG-Hdac3-KO-2	0			AGTAACCAGTGCGACA-Hdac3-KO-4	Cardiac endothelial cell	0
	CAGGGCTAGTTGAAGT-Hdac3-KO-2	0			AGTAACCCATCGGAGA-Hdac3-KO-4	Mesenchymal cell 1	0
	CAGGTATCAACCCTAA-Hdac3-KO-2	0			AGTAGCTCATGAGGGT-Hdac3-KO-4	Cardiac endothelial cell	0
	CAGTGCGAGTTTCAGC-Hdac3-KO-2	0			AGTCTCCGTGGGCTTC-Hdac3-KO-4	Cardiac endothelial cell	0
	CAGTGCGGTATCGTGT-Hdac3-KO-2	0			AGTGATCCACGCTGTG-Hdac3-KO-4	Cardiac endothelial cell	0
	CAGTGCGGTTGGGAAC-Hdac3-KO-2	0			AGTGTTGGTACGCTAT-Hdac3-KO-4	Mesenchymal cell 1	0
	CAGTTAGTCAGAGTGG-Hdac3-KO-2	0.37902			AGTTAGCCAAGAGTGC-Hdac3-KO-4	Cardiac endothelial cell	0
	CAGTTCCCAGCCATTA-Hdac3-KO-2	0			ATACCTTAGCCTAACT-Hdac3-KO-4	Cardiac endothelial cell	0
	CAGTTCCTCGTTGTTT-Hdac3-KO-2	0			ATACTTCCAATGTGGG-Hdac3-KO-4	Cardiac endothelial cell	0
	CATACAGAGACGATAT-Hdac3-KO-2	0.34309			ATACTTCGTTGCATAC-Hdac3-KO-4	Cardiac endothelial cell	0
	CATACAGGTCAGGAGT-Hdac3-KO-2	0			ATACTTCTCGTAGTCA-Hdac3-KO-4	Cardiac endothelial cell	0
	CATACCCGTCCCTAAA-Hdac3-KO-2	0			ATAGACCAGGAGCTGT-Hdac3-KO-4	Cardiac endothelial cell	0.54985
	CATAGACAGACCATTC-Hdac3-KO-2	0			ATAGACCGTGGTCTAT-Hdac3-KO-4	Cardiac endothelial cell	0
	CATAGACTCGCGTAGC-Hdac3-KO-2	0			ATAGAGACACTCACTC-Hdac3-KO-4	Mesenchymal cell 1	0
	CATCAAGTCATGGATC-Hdac3-KO-2	0			ATCACAGCAAAGCTCT-Hdac3-KO-4	Cardiac endothelial cell	0
	CATCCCATCATGTCAG-Hdac3-KO-2	0			ATCAGGTCACAACGTT-Hdac3-KO-4	Cardiac endothelial cell	0
	CATCCGTAGACATGCG-Hdac3-KO-2	0.3885			ATCCATTTCAGCCTTC-Hdac3-KO-4	Cardiac endothelial cell	0
	CATCGCTGTAGCCCTG-Hdac3-KO-2	0			ATCCGTCAGACATGCG-Hdac3-KO-4	Cardiac endothelial cell	0
	CATCGGGCATTATGCG-Hdac3-KO-2	0			ATCCGTCCACGATTCA-Hdac3-KO-4	Mesenchymal cell 2	0
	CATCGGGGTTTGTTCT-Hdac3-KO-2	0			ATCCGTCGTCCAAGAG-Hdac3-KO-4	Cardiac endothelial cell	0
	CATGAGTTCCAGCACG-Hdac3-KO-2	0			ATCCGTCTCGGACTGC-Hdac3-KO-4	Cardiac endothelial cell	0.67611
	CATGCCTAGGGAGGTG-Hdac3-KO-2	0			ATCGATGTCTAGTTCT-Hdac3-KO-4	Cardiac endothelial cell	0
	CATGCGGGTCAGGAGT-Hdac3-KO-2	0			ATCGGATCATAACCCA-Hdac3-KO-4	Cardiac endothelial cell	0
	CATGCTCTCCGTAATG-Hdac3-KO-2	0			ATCTCTATCATTGTTC-Hdac3-KO-4	Cardiac endothelial cell	0.31984
	CATGGTACACACTGGC-Hdac3-KO-2	0			ATCTCTATCTGCTGAA-Hdac3-KO-4	Mesenchymal cell 1	0
	CATTCATAGTCCTGTA-Hdac3-KO-2	0			ATCTTCACAGCTGTGC-Hdac3-KO-4	Cardiac endothelial cell	0
	CATTCCGCAAACTAAG-Hdac3-KO-2	0			ATGAGTCTCGACATCA-Hdac3-KO-4	Cardiac endothelial cell	0
	CATTCTAAGGATACGC-Hdac3-KO-2	0			ATGCCTCTCCGATGCG-Hdac3-KO-4	Cardiac endothelial cell	0
	CATTCTAGTAACGCGA-Hdac3-KO-2	0			ATGGAGGCAAATTAGG-Hdac3-KO-4	Cardiac endothelial cell	0
	CATTGCCTCCGAAATC-Hdac3-KO-2	0			ATGGAGGTCCTGGGAC-Hdac3-KO-4	Mesenchymal cell 2	0
	CATTTCAAGTCCCAGC-Hdac3-KO-2	0			ATGGATCTCCATCACC-Hdac3-KO-4	Mesenchymal cell 1	0
	CATTTCAGTCGTCTCT-Hdac3-KO-2	0			ATGTCTTAGCCTTTCC-Hdac3-KO-4	Cardiac endothelial cell	0
	CATTTCAGTTTGCAGT-Hdac3-KO-2	0			ATTACCTTCCACACCT-Hdac3-KO-4	Cardiac endothelial cell	0
	CCAATGACAGGAATCG-Hdac3-KO-2	0			ATTACTCAGTGAATAC-Hdac3-KO-4	Cardiac endothelial cell	0
	CCACCATGTCGTCATA-Hdac3-KO-2	0			ATTCAGGAGCAGCACA-Hdac3-KO-4	Mesenchymal cell 1	1.00543
	CCACGTTGTTCCAGGC-Hdac3-KO-2	0			ATTCAGGCAGTATGAA-Hdac3-KO-4	Cardiac endothelial cell	0
	CCATCACAGTCTGCGC-Hdac3-KO-2	0			ATTCAGGGTGATAGTA-Hdac3-KO-4	Cardiac endothelial cell	0
	CCATCACCACTCCTGT-Hdac3-KO-2	0			ATTCATCGTGCATCTA-Hdac3-KO-4	Cardiac endothelial cell	0
	CCATCACCATAATCCG-Hdac3-KO-2	0			ATTCCATAGACCGTTT-Hdac3-KO-4	Cardiac endothelial cell	0
	CCATCACGTGATGTAA-Hdac3-KO-2	0			ATTCCTAAGAAGGGAT-Hdac3-KO-4	Cardiac endothelial cell	0
	CCATCACTCCTGTAAG-Hdac3-KO-2	0			ATTCTACTCTCAGTCC-Hdac3-KO-4	Cardiac endothelial cell	0.68258
	CCCATTGAGTCTTCCC-Hdac3-KO-2	0.57398			ATTCTTGTCGAAGGAC-Hdac3-KO-4	Cardiac endothelial cell	0
	CCCGGAAAGCAGCGAT-Hdac3-KO-2	0			ATTGGGTAGAGGCGGA-Hdac3-KO-4	Cardiac endothelial cell	0
	CCCGGAACATAGGCGA-Hdac3-KO-2	0			ATTGGGTCATGTGCCG-Hdac3-KO-4	Cardiac endothelial cell	0
	CCCGGAACATATCTCT-Hdac3-KO-2	0.41837			ATTTCTGGTTGCTCAA-Hdac3-KO-4	Cardiac endothelial cell	0
	CCCTAACAGGGCAGGA-Hdac3-KO-2	0			CAACAACTCCGATGCG-Hdac3-KO-4	Mesenchymal cell 1	0.57358
	CCCTCTCAGATAGTGT-Hdac3-KO-2	0			CAACAGTAGGCGTTAG-Hdac3-KO-4	Cardiac endothelial cell	0
	CCCTCTCCACGGCCAT-Hdac3-KO-2	0			CAACCAACAAATCAGA-Hdac3-KO-4	Mesenchymal cell 1	0
	CCCTGATAGATTGAGT-Hdac3-KO-2	0			CAACCTCTCGACCACG-Hdac3-KO-4	Cardiac endothelial cell	0
	CCCTGATAGGTCGAGT-Hdac3-KO-2	0			CAACGATCATTAGGAA-Hdac3-KO-4	Cardiac endothelial cell	0
	CCCTTAGAGAGTTGTA-Hdac3-KO-2	0			CAACGATTCAGCTCTC-Hdac3-KO-4	Cardiac endothelial cell	0
	CCGAACGAGCACGTCC-Hdac3-KO-2	0			CAACGGCAGTTCTCTT-Hdac3-KO-4	Mesenchymal cell 1	0
	CCGATCTGTTTATGCG-Hdac3-KO-2	0			CAAGACTGTGGCAACA-Hdac3-KO-4	Cardiac endothelial cell	0
	CCGATGGTCTAAACGC-Hdac3-KO-2	0			CAAGAGGCAAAGGCAC-Hdac3-KO-4	Mesenchymal cell 1	0.55702
	CCGCAAGGTGACTGAG-Hdac3-KO-2	0			CAATCGATCTCCTGTG-Hdac3-KO-4	Cardiac endothelial cell	0
	CCGCAAGTCTGCGGGT-Hdac3-KO-2	0			CAATGACTCTTCCAGC-Hdac3-KO-4	Cardiac endothelial cell	0
	CCGGACAAGGTGCATG-Hdac3-KO-2	0			CACAACAAGTAATCCC-Hdac3-KO-4	Cardiac endothelial cell	0
	CCGGACACATCGTTCC-Hdac3-KO-2	0			CACACAACAATCGCAT-Hdac3-KO-4	Cardiac endothelial cell	0
	CCGGGTAAGCGTTCCG-Hdac3-KO-2	0			CACATGACAATACCTG-Hdac3-KO-4	Cardiac endothelial cell	0
	CCGGGTACAGGTACGA-Hdac3-KO-2	0			CACATGATCTCTCGCA-Hdac3-KO-4	Cardiac endothelial cell	0
	CCGGTAGGTGGAAGTC-Hdac3-KO-2	0			CACCGTTGTCTAGGCC-Hdac3-KO-4	Mesenchymal cell 1	0
	CCGTAGGAGGCTTAAA-Hdac3-KO-2	0			CACGAATCACTGCACG-Hdac3-KO-4	Cardiac endothelial cell	0
	CCGTGAGAGGTCGTGA-Hdac3-KO-2	0.28602			CACGTGGCAAGTGACG-Hdac3-KO-4	Cardiac endothelial cell	0
	CCGTGAGTCGCAATTG-Hdac3-KO-2	0			CACGTTCGTTCTCGTC-Hdac3-KO-4	Cardiac endothelial cell	0
	CCGTGAGTCTGCTGAA-Hdac3-KO-2	0			CACTAAGCAAGCCATT-Hdac3-KO-4	Cardiac endothelial cell	0.9963
	CCGTTCAGTGAGTGAC-Hdac3-KO-2	0			CACTGTCAGCAGTACG-Hdac3-KO-4	Mesenchymal cell 2	0
	CCTAACCTCGGACAAG-Hdac3-KO-2	0.5699			CACTTCGGTGGAATGC-Hdac3-KO-4	Mesenchymal cell 1	0
	CCTACGTAGTTATGGA-Hdac3-KO-2	0.25026			CAGAGCCAGAATTTGG-Hdac3-KO-4	Mesenchymal cell 1	0
	CCTACGTGTCAAGGCA-Hdac3-KO-2	0			CAGATCAAGTTCCTGA-Hdac3-KO-4	Cardiac endothelial cell	0
	CCTACGTGTCCAGTTA-Hdac3-KO-2	0			CAGCAATGTATTTCGG-Hdac3-KO-4	Cardiac endothelial cell	0.76421
	CCTATCGGTAGGTAGC-Hdac3-KO-2	0			CAGCCAGAGCCTGAGA-Hdac3-KO-4	Cardiac endothelial cell	0
	CCTATCGTCGTTCCCA-Hdac3-KO-2	0			CAGGCCACAGTCGCTG-Hdac3-KO-4	Cardiac endothelial cell	0
	CCTCAACGTTCTTGTT-Hdac3-KO-2	0			CAGGTATCAAGCCTGC-Hdac3-KO-4	Cardiac endothelial cell	0
	CCTCACACACCAAATC-Hdac3-KO-2	0			CAGTTCCAGAAATTGC-Hdac3-KO-4	Cardiac endothelial cell	0
	CCTCAGTCAATAGTCC-Hdac3-KO-2	0			CAGTTCCAGGTCACTT-Hdac3-KO-4	Mesenchymal cell 1	0
	CCTCAGTCAGAACTTC-Hdac3-KO-2	0			CATAAGCAGATCACTC-Hdac3-KO-4	Mesenchymal cell 1	0
	CCTCAGTTCTATCACT-Hdac3-KO-2	0			CATACCCAGGGCCAAT-Hdac3-KO-4	Mesenchymal cell 1	0
	CCTCCAATCGCATGAT-Hdac3-KO-2	0			CATACCCGTAGATTGA-Hdac3-KO-4	Cardiac endothelial cell	0
	CCTCCTCGTTAATGAG-Hdac3-KO-2	0			CATACTTTCTTTGCAT-Hdac3-KO-4	Mesenchymal cell 1	0
	CCTCTAGAGTCTAACC-Hdac3-KO-2	0			CATAGACGTCACAGAG-Hdac3-KO-4	Mesenchymal cell 1	0
	CCTCTCCCACCGTCTT-Hdac3-KO-2	0			CATCCCACAAAGGCAC-Hdac3-KO-4	Cardiac endothelial cell	0
	CCTGTTGGTTGTCAGT-Hdac3-KO-2	0			CATCCCAGTATGCTTG-Hdac3-KO-4	Cardiac endothelial cell	0
	CCTGTTGTCCTCTCGA-Hdac3-KO-2	0			CATGGTACACCTGCTT-Hdac3-KO-4	Mesenchymal cell 1	0.66337
	CCTTTGGTCCTCACCA-Hdac3-KO-2	0			CATTCCGTCATTTGCT-Hdac3-KO-4	Cardiac endothelial cell	0
	CGAAGTTAGAGCCGTA-Hdac3-KO-2	0			CATTCTATCAGTCACA-Hdac3-KO-4	Cardiac endothelial cell	0
	CGACAGCCATCGATCA-Hdac3-KO-2	0			CATTGAGCACCATATG-Hdac3-KO-4	Mesenchymal cell 1	0
	CGACAGCTCTATCGTT-Hdac3-KO-2	0.37737			CATTTCACAAGTTTGC-Hdac3-KO-4	Cardiac endothelial cell	0.93285
	CGAGGAAGTCCAGCGT-Hdac3-KO-2	0			CATTTCACATGTCAGT-Hdac3-KO-4	Cardiac endothelial cell	0
	CGAGGAAGTGCTTATG-Hdac3-KO-2	0			CCAAGCGGTTCCGCTT-Hdac3-KO-4	Cardiac endothelial cell	0
	CGAGGAATCGCATGAT-Hdac3-KO-2	0			CCACAAATCCGTGGGT-Hdac3-KO-4	Cardiac endothelial cell	0
	CGAGGAATCTATACGG-Hdac3-KO-2	0.64666			CCACGAGCACAAAGTA-Hdac3-KO-4	Cardiac endothelial cell	0
	CGATGCGAGCTGCCAC-Hdac3-KO-2	0.7127			CCACGAGGTCTTCTAT-Hdac3-KO-4	Cardiac endothelial cell	0
	CGCATAACAACACAGG-Hdac3-KO-2	0			CCATCACGTTGATGTC-Hdac3-KO-4	Cardiac endothelial cell	0
	CGCATAAGTCCACATA-Hdac3-KO-2	0			CCCAACTCAATTGCCA-Hdac3-KO-4	Cardiac endothelial cell	0
	CGCATAAGTTGGACCC-Hdac3-KO-2	0			CCCGAAGTCAAGCCCG-Hdac3-KO-4	Cardiac endothelial cell	0
	CGCATAATCCCTCATG-Hdac3-KO-2	0			CCCTTAGGTATCCCAA-Hdac3-KO-4	Cardiac endothelial cell	0.74304
	CGCATGGCAAGAGGTC-Hdac3-KO-2	0			CCGGACACAGATACTC-Hdac3-KO-4	Cardiac endothelial cell	0
	CGCATGGCACGTACAT-Hdac3-KO-2	0			CCGGGTAAGGACTTCT-Hdac3-KO-4	Mesenchymal cell 1	0
	CGCATGGCAGAACTCT-Hdac3-KO-2	0			CCGGTAGTCGCATTAG-Hdac3-KO-4	Cardiac endothelial cell	0
	CGCCATTGTTCGCGTG-Hdac3-KO-2	0			CCGTAGGTCCGAAATC-Hdac3-KO-4	Cardiac endothelial cell	0
	CGCGTGAAGATCCTAC-Hdac3-KO-2	0			CCTAACCCAAGGGCAT-Hdac3-KO-4	Cardiac endothelial cell	0
	CGCGTGAGTGGCAGAT-Hdac3-KO-2	0			CCTAACCCAATCTAGC-Hdac3-KO-4	Cardiac endothelial cell	0
	CGGAACCGTTGTTTGG-Hdac3-KO-2	0			CCTAAGACAAGCGATG-Hdac3-KO-4	Cardiac endothelial cell	0
	CGGAATTCAGTTAAAG-Hdac3-KO-2	0			CCTAAGAGTCCGACGT-Hdac3-KO-4	Mesenchymal cell 1	0
	CGGACACCATCAGCGC-Hdac3-KO-2	0			CCTACGTGTCCTACGG-Hdac3-KO-4	Mesenchymal cell 1	0
	CGGACACCATGAAAGT-Hdac3-KO-2	0			CCTCAACGTGCCCACA-Hdac3-KO-4	Mesenchymal cell 1	0
	CGGACACTCCAACTAG-Hdac3-KO-2	0.23051			CCTCAGTTCACTCGAA-Hdac3-KO-4	Cardiac endothelial cell	0
	CGGGACTGTGGAGAAA-Hdac3-KO-2	0			CCTCATGAGCCTGCCA-Hdac3-KO-4	Cardiac endothelial cell	0.93917
	CGGGTGTAGAGGTTTA-Hdac3-KO-2	0			CCTCCTCAGTGCTACT-Hdac3-KO-4	Cardiac endothelial cell	0
	CGGGTGTTCCATCACC-Hdac3-KO-2	0			CCTCTAGTCGCATAGT-Hdac3-KO-4	Cardiac endothelial cell	0
	CGTAAGTCAGGCGTTC-Hdac3-KO-2	0			CCTCTAGTCTGCTAGA-Hdac3-KO-4	Mesenchymal cell 2	0.80285
	CGTAAGTGTATGATCC-Hdac3-KO-2	0.89137			CCTGCATGTACCATAC-Hdac3-KO-4	Cardiac endothelial cell	0
	CGTAATGAGGTTCTTG-Hdac3-KO-2	0			CCTGCATGTGTCTTAG-Hdac3-KO-4	Cardiac endothelial cell	0
	CGTCCATAGAAACACT-Hdac3-KO-2	0			CCTTTGGTCACCCTGT-Hdac3-KO-4	Cardiac endothelial cell	0.3443
	CGTCCATCACTGAGTT-Hdac3-KO-2	0			CGAGAAGTCCACTAGA-Hdac3-KO-4	Cardiac endothelial cell	0
	CGTCCATCAGCGTAGA-Hdac3-KO-2	0			CGAGGAACACAGGATG-Hdac3-KO-4	Mesenchymal cell 1	0
	CGTCCATGTCTTTCTA-Hdac3-KO-2	0			CGATGCGGTGATGTAA-Hdac3-KO-4	Cardiac endothelial cell	0
	CGTGAATAGGAACGTC-Hdac3-KO-2	0			CGATGGCAGAAGCCAC-Hdac3-KO-4	Cardiac endothelial cell	0
	CGTGAATGTACAAGCG-Hdac3-KO-2	0			CGCAGGTCAGGTTCCG-Hdac3-KO-4	Cardiac endothelial cell	0
	CGTGATATCGACGTCG-Hdac3-KO-2	0			CGCAGGTGTTTGATCG-Hdac3-KO-4	Cardiac endothelial cell	0.72123
	CGTGCTTAGCTCTATG-Hdac3-KO-2	0			CGCAGGTTCGCTTGCT-Hdac3-KO-4	Mesenchymal cell 2	1.35147
	CGTGCTTTCTTCTGGC-Hdac3-KO-2	0			CGCATGGAGTCCGTCG-Hdac3-KO-4	Cardiac endothelial cell	0
	CGTTCTGAGCTCGGCT-Hdac3-KO-2	0			CGGAGAACATCATTGG-Hdac3-KO-4	Cardiac endothelial cell	0
	CGTTCTGCAGCGGTCT-Hdac3-KO-2	0			CGGCAGTCACAGTCCG-Hdac3-KO-4	Cardiac endothelial cell	0
	CGTTCTGCAGCTTCGG-Hdac3-KO-2	0			CGGCAGTGTGAACTAA-Hdac3-KO-4	Cardiac endothelial cell	0
	CGTTGGGAGTCCCGGT-Hdac3-KO-2	0			CGGGCATTCATGCCGG-Hdac3-KO-4	Cardiac endothelial cell	0
	CGTTGGGTCATTTGTC-Hdac3-KO-2	0			CGGGTCAAGCAGGCTA-Hdac3-KO-4	Cardiac endothelial cell	0
	CGTTGGGTCGCGTGCA-Hdac3-KO-2	0			CGGGTGTCATGGGTTT-Hdac3-KO-4	Cardiac endothelial cell	0
	CTAACCCAGGAACTCG-Hdac3-KO-2	0			CGGTCAGAGAAACACT-Hdac3-KO-4	Cardiac endothelial cell	0
	CTAACCCCACGTGAGA-Hdac3-KO-2	0			CGTAAGTCAGGAATCG-Hdac3-KO-4	Cardiac endothelial cell	0.96171
	CTAACCCCAGAGACTG-Hdac3-KO-2	0			CGTAGTACAGAACCGA-Hdac3-KO-4	Cardiac endothelial cell	0.96345
	CTAACCCGTGCCGGTT-Hdac3-KO-2	0			CGTCCATTCGGTGTTA-Hdac3-KO-4	Cardiac endothelial cell	0
	CTAACCCTCGAGTGAG-Hdac3-KO-2	0			CGTTCTGCAGTATGAA-Hdac3-KO-4	Mesenchymal cell 1	0
	CTAACTTCAGCGGTCT-Hdac3-KO-2	0			CTACTATTCATGTCAG-Hdac3-KO-4	Cardiac endothelial cell	0
	CTACATTAGCAACCAG-Hdac3-KO-2	0			CTACTATTCTGTTCAT-Hdac3-KO-4	Mesenchymal cell 1	0
	CTACATTGTATGAGAT-Hdac3-KO-2	0			CTAGACAAGCAGCACA-Hdac3-KO-4	Mesenchymal cell 2	0
	CTACCCACAAGTGTCT-Hdac3-KO-2	0.34528			CTAGACACACGACGCT-Hdac3-KO-4	Mesenchymal cell 1	0
	CTACCTGTCAACTACG-Hdac3-KO-2	0			CTAGGTACACTGCATA-Hdac3-KO-4	Cardiac endothelial cell	0
	CTACGGGGTTAAGGGC-Hdac3-KO-2	0			CTATAGGCACGAAGAC-Hdac3-KO-4	Mesenchymal cell 1	0
	CTAGACAGTCCTGTTC-Hdac3-KO-2	0			CTCAATTCACCGAATT-Hdac3-KO-4	Cardiac endothelial cell	0
	CTAGACATCCTTATGT-Hdac3-KO-2	0			CTCAATTTCACTCCGT-Hdac3-KO-4	Cardiac endothelial cell	0
	CTATAGGAGAATCGTA-Hdac3-KO-2	0			CTCAATTTCATACGGT-Hdac3-KO-4	Cardiac endothelial cell	0
	CTATCTACATTGACCA-Hdac3-KO-2	0.21465			CTCAGTCTCCACACCT-Hdac3-KO-4	Cardiac endothelial cell	0
	CTCAACCGTGCCTTTC-Hdac3-KO-2	0			CTCATTACAGATACCT-Hdac3-KO-4	Mesenchymal cell 1	0
	CTCAACCGTGTGCCTG-Hdac3-KO-2	0			CTCCAACAGTCATGAA-Hdac3-KO-4	Cardiac endothelial cell	0
	CTCAACCGTTAGGACG-Hdac3-KO-2	0			CTCCACAAGAAGGTAG-Hdac3-KO-4	Cardiac endothelial cell	0
	CTCAAGACAAAGTGTA-Hdac3-KO-2	0			CTCCATGTCACCCTCA-Hdac3-KO-4	Cardiac endothelial cell	0
	CTCAAGACATCCTCAC-Hdac3-KO-2	0			CTCCCAAAGTGAGTGC-Hdac3-KO-4	Cardiac endothelial cell	0
	CTCAAGATCTACTTCA-Hdac3-KO-2	0			CTCCCAACAATGTGGG-Hdac3-KO-4	Cardiac endothelial cell	0
	CTCAATTGTGCACAAG-Hdac3-KO-2	0			CTCCCAATCCATGCAA-Hdac3-KO-4	Mesenchymal cell 1	0.86779
	CTCAATTGTTCTATCT-Hdac3-KO-2	0			CTCCTCCAGGATTTGA-Hdac3-KO-4	Mesenchymal cell 1	0
	CTCACTGAGTTGTACC-Hdac3-KO-2	0			CTCCTCCCAGGCCTGT-Hdac3-KO-4	Cardiac endothelial cell	0
	CTCACTGGTAACAAGT-Hdac3-KO-2	0			CTCCTTTAGCCTCAGC-Hdac3-KO-4	Cardiac endothelial cell	0.54867
	CTCAGAACAACCAACT-Hdac3-KO-2	0			CTCTCGAAGGCAGCTA-Hdac3-KO-4	Cardiac endothelial cell	0
	CTCAGGGAGTACCGGA-Hdac3-KO-2	0			CTCTCGACAAACCGGA-Hdac3-KO-4	Cardiac endothelial cell	0
	CTCAGTCTCAGTCATG-Hdac3-KO-2	0			CTGATCCTCGGTAGAG-Hdac3-KO-4	Mesenchymal cell 1	0
	CTCATGCCAAATGCGG-Hdac3-KO-2	0			CTGCAGGTCAGTGCGC-Hdac3-KO-4	Cardiac endothelial cell	0
	CTCCACAAGTCTAGCT-Hdac3-KO-2	0			CTGCCTAAGATCGACG-Hdac3-KO-4	Cardiac endothelial cell	0
	CTCCATGAGTGAGCCA-Hdac3-KO-2	0			CTGCCTATCCTGGCTT-Hdac3-KO-4	Mesenchymal cell 1	0
	CTCCCAATCAATCCGA-Hdac3-KO-2	0.60846			CTGCGAGGTAGACAGC-Hdac3-KO-4	Cardiac endothelial cell	0
	CTCCCTCCACCCGTAG-Hdac3-KO-2	0			CTGGACGCAAATTAGG-Hdac3-KO-4	Cardiac endothelial cell	0
	CTCCCTCTCCTCACTG-Hdac3-KO-2	0			CTGTAGATCCACGGGT-Hdac3-KO-4	Cardiac endothelial cell	0
	CTCCCTCTCGCATTGA-Hdac3-KO-2	0			CTGTATTAGTTGCGCC-Hdac3-KO-4	Cardiac endothelial cell	0
	CTCCTTTAGAAGCTCG-Hdac3-KO-2	0			CTGTATTCATGACAGG-Hdac3-KO-4	Cardiac endothelial cell	0
	CTCGAGGAGAATCGAT-Hdac3-KO-2	0			CTTAGGAGTGAGCTCC-Hdac3-KO-4	Cardiac endothelial cell	0
	CTCGAGGTCTGACAGT-Hdac3-KO-2	0			CTTAGGATCCGTTTCG-Hdac3-KO-4	Cardiac endothelial cell	0.83347
	CTCTCAGCATCACCAA-Hdac3-KO-2	0			CTTCCGACAGCCCACA-Hdac3-KO-4	Mesenchymal cell 2	0.89314
	CTCTCGATCATGGATC-Hdac3-KO-2	0			CTTCCTTAGTTCATGC-Hdac3-KO-4	Cardiac endothelial cell	0
	CTGAGGCAGAGTACCG-Hdac3-KO-2	0.62904			CTTCGGTTCGCCTTGT-Hdac3-KO-4	Cardiac endothelial cell	0
	CTGAGGCTCGTTCCCA-Hdac3-KO-2	0			CTTCTAAAGTAGCCAG-Hdac3-KO-4	Cardiac endothelial cell	0
	CTGATCCCACAGAGCA-Hdac3-KO-2	0			CTTGAGAAGCACAAAT-Hdac3-KO-4	Mesenchymal cell 1	0
	CTGCAGGTCAGACTGT-Hdac3-KO-2	0			CTTGAGAGTCGTACTA-Hdac3-KO-4	Cardiac endothelial cell	0
	CTGCAGGTCTCTGCCA-Hdac3-KO-2	0			CTTTCAAGTGGATGAC-Hdac3-KO-4	Cardiac endothelial cell	0
	CTGCATCAGACCAAGC-Hdac3-KO-2	0			GAAATGATCTAGTCAG-Hdac3-KO-4	Cardiac endothelial cell	0
	CTGCATCCAAGCGATG-Hdac3-KO-2	0			GAACGTTAGCGTATGG-Hdac3-KO-4	Cardiac endothelial cell	0
	CTGCATCCACACCAGC-Hdac3-KO-2	0			GAAGAATGTGTAAATG-Hdac3-KO-4	Mesenchymal cell 1	0
	CTGCATCTCAGCTTCC-Hdac3-KO-2	0			GAAGAATGTGTGTCCG-Hdac3-KO-4	Cardiac endothelial cell	0
	CTGCGAGCATGTCTAG-Hdac3-KO-2	0			GAAGAATTCAATCCGA-Hdac3-KO-4	Cardiac endothelial cell	0
	CTGCTCATCAAGTGGG-Hdac3-KO-2	0			GAAGCCCCAGCTTTCC-Hdac3-KO-4	Cardiac endothelial cell	0
	CTGGCAGTCAGAGTTC-Hdac3-KO-2	0			GAAGCGACAGGACAGT-Hdac3-KO-4	Mesenchymal cell 2	0
	CTGTACCGTCATTGCA-Hdac3-KO-2	0			GAAGGACCATTCCTAT-Hdac3-KO-4	Cardiac endothelial cell	0.63243
	CTGTACCGTTAAGGAT-Hdac3-KO-2	0			GAAGGGTTCAAAGCCT-Hdac3-KO-4	Mesenchymal cell 1	0
	CTGTGAACACGGTGTC-Hdac3-KO-2	0.76089			GAATAGACACTTACAG-Hdac3-KO-4	Cardiac endothelial cell	0
	CTTACCGGTGCACAAG-Hdac3-KO-2	0			GAATAGACAGGTCAGA-Hdac3-KO-4	Cardiac endothelial cell	0
	CTTCAATGTAGGGAGG-Hdac3-KO-2	0			GAATCACCATTCTTCA-Hdac3-KO-4	Mesenchymal cell 1	0
	CTTCAATTCAGTCAGT-Hdac3-KO-2	0			GAATCACCATTGCTTT-Hdac3-KO-4	Cardiac endothelial cell	0
	CTTCCTTGTATTCCTT-Hdac3-KO-2	0			GAATCGTTCATCGTAG-Hdac3-KO-4	Cardiac endothelial cell	0
	CTTCCTTTCCGTTGGG-Hdac3-KO-2	0			GACATCATCCGTGTCT-Hdac3-KO-4	Mesenchymal cell 1	0
	CTTCGGTTCGTCCATC-Hdac3-KO-2	0.65451			GACCCTTGTGGATGAC-Hdac3-KO-4	Cardiac endothelial cell	0
	CTTCTCTCAACGTATC-Hdac3-KO-2	0.21988			GACCTTCGTGTATTCG-Hdac3-KO-4	Cardiac endothelial cell	0
	CTTGAGATCCCGGTAG-Hdac3-KO-2	0			GACTATGTCCGAGGCT-Hdac3-KO-4	Cardiac endothelial cell	0
	CTTGATTAGATAGTGT-Hdac3-KO-2	0.96717			GACTCTCCACTCCTGT-Hdac3-KO-4	Mesenchymal cell 1	0
	CTTGATTGTAGGAAAG-Hdac3-KO-2	0			GAGACTTGTTACTCAG-Hdac3-KO-4	Cardiac endothelial cell	0
	CTTGATTGTTCAGGTT-Hdac3-KO-2	0			GAGATGGCACGGGCTT-Hdac3-KO-4	Cardiac endothelial cell	0
	CTTTCGGTCATCACCC-Hdac3-KO-2	0			GAGGCCTAGATCACTC-Hdac3-KO-4	Cardiac endothelial cell	0
	GAAATGAGTCCAACGC-Hdac3-KO-2	0			GAGGGATCACATGGTT-Hdac3-KO-4	Cardiac endothelial cell	0
	GAACACTGTCGGAACA-Hdac3-KO-2	0			GAGGGTACAGTAACCT-Hdac3-KO-4	Mesenchymal cell 1	0
	GAACTGTAGCTCACTA-Hdac3-KO-2	0			GAGTCTAGTAACACCT-Hdac3-KO-4	Cardiac endothelial cell	0.34483
	GAAGAATCAAGTCATC-Hdac3-KO-2	0			GAGTGAGGTGACACGA-Hdac3-KO-4	Mesenchymal cell 1	1.11092
	GAAGAATCACCGTCGA-Hdac3-KO-2	0			GAGTTTGTCACGAACT-Hdac3-KO-4	Cardiac endothelial cell	0
	GAAGAATGTTGGTAGG-Hdac3-KO-2	0			GATGTTGCAAGCAATA-Hdac3-KO-4	Cardiac endothelial cell	0
	GAAGCCCCAGCAAGAC-Hdac3-KO-2	0			GATGTTGTCCTACTGC-Hdac3-KO-4	Cardiac endothelial cell	0
	GAAGCGAGTGCGTCGT-Hdac3-KO-2	0			GATTCGACACGCTGTG-Hdac3-KO-4	Cardiac endothelial cell	0
	GAAGGACCATGCACTA-Hdac3-KO-2	0			GATTTCTCACTCAGAT-Hdac3-KO-4	Mesenchymal cell 1	0
	GAAGTAAGTACACGTT-Hdac3-KO-2	0.60411			GCAGCTGAGCCAAGTG-Hdac3-KO-4	Cardiac endothelial cell	0
	GAAGTAAGTAGTTAGA-Hdac3-KO-2	0			GCATGATTCGTTCGCT-Hdac3-KO-4	Mesenchymal cell 1	0
	GAATAGAGTACGATCT-Hdac3-KO-2	0			GCATTAGAGATAGTCA-Hdac3-KO-4	Cardiac endothelial cell	0
	GAATCACAGATTAGAC-Hdac3-KO-2	0			GCCAACGTCATCCTAT-Hdac3-KO-4	Cardiac endothelial cell	0
	GACATCAAGGGCTGAT-Hdac3-KO-2	0.42575			GCCAGCATCTAGTGAC-Hdac3-KO-4	Cardiac endothelial cell	0
	GACATCATCCGATGTA-Hdac3-KO-2	0			GCGAGAACATAGGTAA-Hdac3-KO-4	Mesenchymal cell 1	0
	GACCAATTCTAAGCCA-Hdac3-KO-2	0			GCGTGCAGTTGCCTAA-Hdac3-KO-4	Mesenchymal cell 2	0
	GACCCAGAGTACTCGT-Hdac3-KO-2	0			GCGTTTCTCAACTTTC-Hdac3-KO-4	Cardiac endothelial cell	0
	GACCCAGCAAATCAAG-Hdac3-KO-2	0			GCTACAAAGCTGACTT-Hdac3-KO-4	Cardiac endothelial cell	0
	GACCCTTGTCAAGCCC-Hdac3-KO-2	0			GCTACCTAGCGGATCA-Hdac3-KO-4	Mesenchymal cell 1	0
	GACCGTGAGTAAGACT-Hdac3-KO-2	0			GCTACCTTCCCTTCCC-Hdac3-KO-4	Cardiac endothelial cell	0
	GACGTTAAGGTCGACA-Hdac3-KO-2	0.74041			GCTCAAAAGGCTCTCG-Hdac3-KO-4	Cardiac endothelial cell	0
	GACTATGTCCGTATGA-Hdac3-KO-2	0.187			GCTGAATGTTCACGAT-Hdac3-KO-4	Cardiac endothelial cell	0
	GACTCAAAGCATCTTG-Hdac3-KO-2	0			GCTGCAGAGGTGGCTA-Hdac3-KO-4	Cardiac endothelial cell	0
	GACTTCCAGCCTAGGA-Hdac3-KO-2	0			GCTTGGGTCTTTCCGG-Hdac3-KO-4	Cardiac endothelial cell	0
	GACTTCCGTTAAGAAC-Hdac3-KO-2	0			GGAGAACAGGGCTAAC-Hdac3-KO-4	Mesenchymal cell 1	0
	GAGAAATCAGAGAATT-Hdac3-KO-2	0.48203			GGAGATGCACATAACC-Hdac3-KO-4	Mesenchymal cell 1	0
	GAGAAATGTGGTCTCG-Hdac3-KO-2	0			GGAGGATAGCTCCATA-Hdac3-KO-4	Cardiac endothelial cell	0
	GAGAAATTCAACCTCC-Hdac3-KO-2	0			GGAGGTACACTACACA-Hdac3-KO-4	Cardiac endothelial cell	0
	GAGAAATTCCACGGAC-Hdac3-KO-2	0			GGATGTTCACTCCTGT-Hdac3-KO-4	Mesenchymal cell 1	0
	GAGACCCTCAACTCTT-Hdac3-KO-2	0			GGATGTTCAGTAGTTC-Hdac3-KO-4	Cardiac endothelial cell	0
	GAGAGGTGTCGACGCT-Hdac3-KO-2	0			GGCACGTGTCCTACGG-Hdac3-KO-4	Cardiac endothelial cell	0
	GAGATGGCAACCCTCT-Hdac3-KO-2	0			GGCACGTGTGTAAATG-Hdac3-KO-4	Cardiac endothelial cell	0.46259
	GAGCCTGAGTTGGACG-Hdac3-KO-2	0			GGCACGTTCACTGGTA-Hdac3-KO-4	Mesenchymal cell 2	0.8608
	GAGCTGCGTCATCTAG-Hdac3-KO-2	0.41146			GGCTTTCCACGGATCC-Hdac3-KO-4	Cardiac endothelial cell	0
	GAGGCAACAATCCTAG-Hdac3-KO-2	0			GGGACAACATGTTCAG-Hdac3-KO-4	Mesenchymal cell 1	0
	GAGGCAATCCCATACC-Hdac3-KO-2	0			GGGACCTGTCTCACAA-Hdac3-KO-4	Cardiac endothelial cell	0
	GAGGCCTGTGATCGTT-Hdac3-KO-2	0			GGGAGATTCTATCACT-Hdac3-KO-4	Cardiac endothelial cell	0
	GAGGGTATCTGCGGCA-Hdac3-KO-2	0			GGGAGATTCTGGTTGA-Hdac3-KO-4	Cardiac endothelial cell	0
	GAGTCTACACCTGCAG-Hdac3-KO-2	0			GGGATGAAGATGGTCG-Hdac3-KO-4	Cardiac endothelial cell	0
	GAGTGAGAGTTGTAAG-Hdac3-KO-2	0			GGGATGATCACCTCAC-Hdac3-KO-4	Cardiac endothelial cell	0
	GAGTGAGTCGCTTTAT-Hdac3-KO-2	0			GGGCCATAGTGTGTTC-Hdac3-KO-4	Cardiac endothelial cell	0
	GAGTTACGTTATGGTC-Hdac3-KO-2	0			GGGCCATAGTTCACTG-Hdac3-KO-4	Mesenchymal cell 1	0
	GAGTTGTTCGGTGCAC-Hdac3-KO-2	0			GGGCGTTTCTGTCCGT-Hdac3-KO-4	Mesenchymal cell 1	0
	GATAGAAAGCCAGAGT-Hdac3-KO-2	0			GGGCTACTCTCCGAAA-Hdac3-KO-4	Cardiac endothelial cell	0
	GATAGAAGTATACGGG-Hdac3-KO-2	0			GGGCTCAGTATCTCGA-Hdac3-KO-4	Cardiac endothelial cell	0
	GATAGAAGTCACGCTG-Hdac3-KO-2	0			GGGTCACAGAGGCGGA-Hdac3-KO-4	Mesenchymal cell 1	0
	GATAGAAGTCAGACGA-Hdac3-KO-2	0			GGGTCACAGATAGGGA-Hdac3-KO-4	Mesenchymal cell 1	0
	GATCACACAAATGGAT-Hdac3-KO-2	0			GGGTCACTCAGTGTCA-Hdac3-KO-4	Cardiac endothelial cell	0
	GATCACACAGAGTTGG-Hdac3-KO-2	0			GGGTCTGAGTAATTGG-Hdac3-KO-4	Cardiac endothelial cell	0
	GATCACATCTGGCCAG-Hdac3-KO-2	0			GGGTGAACAAGGATGC-Hdac3-KO-4	Mesenchymal cell 1	0
	GATCAGTGTTAGAAGT-Hdac3-KO-2	0			GGGTGAATCGCTTACC-Hdac3-KO-4	Cardiac endothelial cell	0
	GATCAGTTCGACGTCG-Hdac3-KO-2	0			GGGTTTACAGCAGTCC-Hdac3-KO-4	Cardiac endothelial cell	0.43627
	GATCAGTTCGCCTTTG-Hdac3-KO-2	0			GGTAATCCAACTCGTA-Hdac3-KO-4	Mesenchymal cell 1	0
	GATCATGCAACGATCT-Hdac3-KO-2	0			GGTCTGGTCGCCGAAC-Hdac3-KO-4	Cardiac endothelial cell	0
	GATCGTAAGTTCAACC-Hdac3-KO-2	0			GGTGAAGCATCCGTTC-Hdac3-KO-4	Mesenchymal cell 1	0
	GATGAGGCATAGCTGT-Hdac3-KO-2	0			GGTTGTAAGGCGACAT-Hdac3-KO-4	Cardiac endothelial cell	0
	GATGAGGTCGCTAATG-Hdac3-KO-2	0			GTAAGTCTCTATTTCG-Hdac3-KO-4	Cardiac endothelial cell	0
	GATGATCGTTCTAAGC-Hdac3-KO-2	0			GTAATGCCAGTTGAAA-Hdac3-KO-4	Mesenchymal cell 1	0
	GATGGAGAGAGGCGTT-Hdac3-KO-2	0			GTACAACGTTACTCAG-Hdac3-KO-4	Mesenchymal cell 1	0
	GATGTTGAGCACTCGC-Hdac3-KO-2	0			GTACAGTCAACCACAT-Hdac3-KO-4	Cardiac endothelial cell	0
	GATGTTGAGTACCGGA-Hdac3-KO-2	0			GTACAGTGTTGACTAC-Hdac3-KO-4	Cardiac endothelial cell	0
	GATTCGATCCACTGAA-Hdac3-KO-2	0.61093			GTACAGTTCTATTTCG-Hdac3-KO-4	Mesenchymal cell 2	1.06301
	GATTGGTAGACTGGGT-Hdac3-KO-2	0			GTAGAAAAGATGGCAC-Hdac3-KO-4	Cardiac endothelial cell	0
	GATTGGTAGTTTGTCG-Hdac3-KO-2	0			GTAGGAGTCCGGCTTT-Hdac3-KO-4	Cardiac endothelial cell	0.28226
	GATTTCTAGAACCCGA-Hdac3-KO-2	0			GTAGGTTAGCGATGCA-Hdac3-KO-4	Cardiac endothelial cell	0
	GCAACATTCCAGTGCG-Hdac3-KO-2	0			GTAGGTTGTCTGTGGC-Hdac3-KO-4	Cardiac endothelial cell	0
	GCAACCGCAACCTAAC-Hdac3-KO-2	0			GTCAAACTCGATGCAT-Hdac3-KO-4	Cardiac endothelial cell	0
	GCAACCGGTTGGATCT-Hdac3-KO-2	0			GTCACGGAGAGAGGGC-Hdac3-KO-4	Mesenchymal cell 1	0
	GCACATAGTGGTCTAT-Hdac3-KO-2	0.89907			GTCACGGAGCTTCATG-Hdac3-KO-4	Cardiac endothelial cell	0
	GCACATATCATGTCAG-Hdac3-KO-2	0			GTCACTCCAGACCGCT-Hdac3-KO-4	Cardiac endothelial cell	0
	GCACGTGAGACATAAC-Hdac3-KO-2	0			GTCATCCAGGATTCAA-Hdac3-KO-4	Cardiac endothelial cell	0
	GCACGTGTCTGCGGGT-Hdac3-KO-2	0			GTCATCCTCAGCCTTC-Hdac3-KO-4	Cardiac endothelial cell	0
	GCAGCCACATAATCGC-Hdac3-KO-2	0			GTCATGAAGCATTGTC-Hdac3-KO-4	Mesenchymal cell 1	0
	GCAGTTAAGCCAGTAG-Hdac3-KO-2	0			GTCATGAGTACTCCGG-Hdac3-KO-4	Cardiac endothelial cell	0.46607
	GCAGTTAGTCTACGAT-Hdac3-KO-2	0			GTCATTTGTCCGGATC-Hdac3-KO-4	Mesenchymal cell 1	0
	GCATCTCAGACCACGA-Hdac3-KO-2	0			GTCCCATGTAATTGGA-Hdac3-KO-4	Cardiac endothelial cell	0
	GCATGATCAGCTATAC-Hdac3-KO-2	0			GTCCTCACACCCATAA-Hdac3-KO-4	Cardiac endothelial cell	0
	GCATGATGTTCAGCGC-Hdac3-KO-2	0.33738			GTCTACCTCTAGTACG-Hdac3-KO-4	Cardiac endothelial cell	0
	GCCAACGCACATTCGA-Hdac3-KO-2	0			GTCTAGAAGGGTTGCA-Hdac3-KO-4	Cardiac endothelial cell	0
	GCCAACGTCTCCAATT-Hdac3-KO-2	0			GTCTGTCGTCGTACAT-Hdac3-KO-4	Cardiac endothelial cell	0
	GCCAGCACATGGAAGC-Hdac3-KO-2	0.64774			GTGACGCAGGTCCCGT-Hdac3-KO-4	Cardiac endothelial cell	0
	GCCAGCAGTCTCGCGA-Hdac3-KO-2	0			GTGAGCCCATGGCCCA-Hdac3-KO-4	Cardiac endothelial cell	0
	GCCAGGTTCTAGAACC-Hdac3-KO-2	0			GTGAGTTCAGTTTGGT-Hdac3-KO-4	Cardiac endothelial cell	0
	GCCAGTGAGAATCCCT-Hdac3-KO-2	0			GTGCAGCTCTCCAAGA-Hdac3-KO-4	Cardiac endothelial cell	0
	GCCATGGAGAGAGTGA-Hdac3-KO-2	0			GTGCTTCCACTGTCGG-Hdac3-KO-4	Mesenchymal cell 1	0
	GCCATGGAGGCTTAAA-Hdac3-KO-2	0			GTGCTTCTCTTACGTT-Hdac3-KO-4	Cardiac endothelial cell	0
	GCCATTCCAGTGACCC-Hdac3-KO-2	0			GTGGAAGGTCAACGCC-Hdac3-KO-4	Cardiac endothelial cell	0
	GCCATTCGTCATACCA-Hdac3-KO-2	0			GTGGGAAGTACGAGTG-Hdac3-KO-4	Cardiac endothelial cell	0.31945
	GCCATTCGTGCTCTCT-Hdac3-KO-2	0			GTGTGATCACTAGAGG-Hdac3-KO-4	Cardiac endothelial cell	0
	GCCATTCTCAGTCACA-Hdac3-KO-2	0.51444			GTGTTAGAGCCAAGCA-Hdac3-KO-4	Cardiac endothelial cell	0.78429
	GCCCGAACAAAGCGTG-Hdac3-KO-2	1.05198			GTTATGGAGTTCAACC-Hdac3-KO-4	Cardiac endothelial cell	0
	GCCGATGAGCGTGCCT-Hdac3-KO-2	0			GTTATGGGTCCCTGTT-Hdac3-KO-4	Cardiac endothelial cell	0
	GCCGATGAGTAGAATC-Hdac3-KO-2	0			GTTGAACGTGGCCCAT-Hdac3-KO-4	Cardiac endothelial cell	0
	GCCGATGCACGGATCC-Hdac3-KO-2	0.42802			GTTGCGGAGGTCGTCC-Hdac3-KO-4	Cardiac endothelial cell	0
	GCCGATGGTGTACAGG-Hdac3-KO-2	0			GTTGCGGCAAGTTCGT-Hdac3-KO-4	Mesenchymal cell 2	0
	GCCGTGAAGTCCGCCA-Hdac3-KO-2	0			TAACCAGGTGCTTATG-Hdac3-KO-4	Cardiac endothelial cell	0
	GCCGTGAAGTGAGGTC-Hdac3-KO-2	0			TAACTTCTCCGTTGGG-Hdac3-KO-4	Cardiac endothelial cell	0
	GCGATCGGTAGCGTAG-Hdac3-KO-2	0			TAACTTCTCCTGGCTT-Hdac3-KO-4	Mesenchymal cell 2	0
	GCGGAAAGTTCAAAGA-Hdac3-KO-2	0			TAAGCCAGTCCTATAG-Hdac3-KO-4	Cardiac endothelial cell	0
	GCGGATCAGCTCCACG-Hdac3-KO-2	0			TAATCTCCAGTCTTCC-Hdac3-KO-4	Cardiac endothelial cell	0
	GCGGATCCAACGATTC-Hdac3-KO-2	0			TAATTCCGTAACACGG-Hdac3-KO-4	Cardiac endothelial cell	0
	GCGGATCCACCCAATA-Hdac3-KO-2	0			TAATTCCTCCAATCTT-Hdac3-KO-4	Cardiac endothelial cell	0
	GCGGATCTCATACGAC-Hdac3-KO-2	0			TACAACGAGTCAGAGC-Hdac3-KO-4	Cardiac endothelial cell	0
	GCGTTTCCAGTTAAAG-Hdac3-KO-2	0			TACAGGTTCGTTCTGC-Hdac3-KO-4	Cardiac endothelial cell	0
	GCTACAAAGAAATTGC-Hdac3-KO-2	0			TACATTCCATCGCTCT-Hdac3-KO-4	Cardiac endothelial cell	0
	GCTACCTCAAGTGTCT-Hdac3-KO-2	0			TACCCGTAGCTCCACG-Hdac3-KO-4	Cardiac endothelial cell	0
	GCTACCTCACACTGGC-Hdac3-KO-2	0			TACCTGCTCATACGAC-Hdac3-KO-4	Mesenchymal cell 2	0
	GCTCAAAGTTGCTCAA-Hdac3-KO-2	0			TACTTACAGGCGTCCT-Hdac3-KO-4	Cardiac endothelial cell	0
	GCTGAATGTCTACACA-Hdac3-KO-2	0			TACTTGTCAACCCTAA-Hdac3-KO-4	Mesenchymal cell 2	0
	GCTGCAGAGTCTCGTA-Hdac3-KO-2	0			TACTTGTTCGAACCTA-Hdac3-KO-4	Cardiac endothelial cell	0
	GCTGCAGAGTTGGACG-Hdac3-KO-2	0			TAGACCAGTGTTATCG-Hdac3-KO-4	Mesenchymal cell 1	0
	GCTGCAGGTGCTCTCT-Hdac3-KO-2	0			TAGTGCACAGCATGCC-Hdac3-KO-4	Cardiac endothelial cell	0
	GCTGGGTAGAGCTTTC-Hdac3-KO-2	0			TATCCTATCCACCTCA-Hdac3-KO-4	Mesenchymal cell 1	0.71266
	GCTGGGTGTGTTCAGT-Hdac3-KO-2	0			TATCGCCAGCATAGGC-Hdac3-KO-4	Mesenchymal cell 1	0
	GCTTGGGCATAATGCC-Hdac3-KO-2	0.26648			TATCTGTGTGCCGGTT-Hdac3-KO-4	Mesenchymal cell 1	0
	GGAACCCGTGAATTGA-Hdac3-KO-2	0			TATTCCACAGCACAGA-Hdac3-KO-4	Cardiac endothelial cell	0
	GGAAGTGCAGGACTTT-Hdac3-KO-2	0			TATTCCATCATTCCTA-Hdac3-KO-4	Mesenchymal cell 1	0
	GGAAGTGGTATGAGAT-Hdac3-KO-2	0			TATTGCTAGCTCATAC-Hdac3-KO-4	Mesenchymal cell 1	0
	GGAATGGTCGAATCCA-Hdac3-KO-2	0			TCAAGACTCCTCATAT-Hdac3-KO-4	Cardiac endothelial cell	0
	GGACGTCCAGAGTAAT-Hdac3-KO-2	0.45876			TCAAGCACAGCAATTC-Hdac3-KO-4	Cardiac endothelial cell	0
	GGAGAACAGGTGCGAT-Hdac3-KO-2	0			TCAATCTTCCCAAGCG-Hdac3-KO-4	Cardiac endothelial cell	0
	GGAGAACTCCGCGAGT-Hdac3-KO-2	0.72807			TCACAAGAGCCACAAG-Hdac3-KO-4	Mesenchymal cell 1	0
	GGATCTACAAGGCTTT-Hdac3-KO-2	0			TCACACCAGACTCAAA-Hdac3-KO-4	Cardiac endothelial cell	0
	GGATCTAGTCGCACGT-Hdac3-KO-2	0			TCACATTAGCGAGTCA-Hdac3-KO-4	Mesenchymal cell 1	0
	GGATGTTTCCGCTGTT-Hdac3-KO-2	0			TCACGCTCATATCTGG-Hdac3-KO-4	Cardiac endothelial cell	0
	GGCACGTTCTACCTTA-Hdac3-KO-2	0			TCAGGTACAAGCAATA-Hdac3-KO-4	Mesenchymal cell 1	0
	GGCTGTGAGTAGAATC-Hdac3-KO-2	0			TCAGGTATCTCGCTTG-Hdac3-KO-4	Cardiac endothelial cell	0
	GGCTGTGGTAACGCGA-Hdac3-KO-2	0			TCAGTCCGTGGGTATG-Hdac3-KO-4	Cardiac endothelial cell	0
	GGCTTTCAGTTGGGAC-Hdac3-KO-2	0			TCAGTCCTCCGATCTC-Hdac3-KO-4	Cardiac endothelial cell	0
	GGGACAAAGTACTGGG-Hdac3-KO-2	0			TCAGTTTGTGCAGGAT-Hdac3-KO-4	Mesenchymal cell 1	0
	GGGACAAGTCCTTGTC-Hdac3-KO-2	0			TCATACTAGGGTACAC-Hdac3-KO-4	Cardiac endothelial cell	0
	GGGACTCGTCGCATGC-Hdac3-KO-2	0			TCATATCAGCTACAAA-Hdac3-KO-4	Cardiac endothelial cell	0
	GGGAGATGTAGTCACT-Hdac3-KO-2	0			TCATATCCAAGCTGCC-Hdac3-KO-4	Cardiac endothelial cell	0
	GGGATGAAGGGTCTTT-Hdac3-KO-2	0			TCATCATTCTCTCAAT-Hdac3-KO-4	Mesenchymal cell 1	0
	GGGCGTTCAAGTATAG-Hdac3-KO-2	0			TCATCCGTCGGAGATG-Hdac3-KO-4	Mesenchymal cell 1	0.93235
	GGGTCTGTCCGCACTT-Hdac3-KO-2	0			TCATGCCGTATTCTCT-Hdac3-KO-4	Cardiac endothelial cell	0.39354
	GGGTGAACACGCTGTG-Hdac3-KO-2	0.35197			TCATGGACATCGTGGC-Hdac3-KO-4	Cardiac endothelial cell	0
	GGGTGTCCACCCAATA-Hdac3-KO-2	0.58275			TCATTCAGTTCTCGTC-Hdac3-KO-4	Cardiac endothelial cell	0
	GGGTTATTCCACGTCT-Hdac3-KO-2	0			TCATTGTCACACACTA-Hdac3-KO-4	Cardiac endothelial cell	0
	GGTAATCAGCGGTAAC-Hdac3-KO-2	0			TCATTGTCACTGAGGA-Hdac3-KO-4	Cardiac endothelial cell	0
	GGTAATCTCAAACTGC-Hdac3-KO-2	0			TCCACGTTCATCTCTA-Hdac3-KO-4	Cardiac endothelial cell	0
	GGTAATCTCGTTCATT-Hdac3-KO-2	0			TCCAGAAAGGTCCCTG-Hdac3-KO-4	Mesenchymal cell 1	0
	GGTAGAGCAATCTCTT-Hdac3-KO-2	1.07447			TCCAGAAGTTCCTACC-Hdac3-KO-4	Cardiac endothelial cell	0
	GGTAGAGCAGCCGGTT-Hdac3-KO-2	0			TCCCATGGTCACAATC-Hdac3-KO-4	Cardiac endothelial cell	0.7435
	GGTCACGTCGAACCTA-Hdac3-KO-2	0			TCCGATCAGAGTCTGG-Hdac3-KO-4	Mesenchymal cell 2	0
	GGTCTGGAGAGAGGTA-Hdac3-KO-2	0			TCCGGGACAATTTCCT-Hdac3-KO-4	Cardiac endothelial cell	0
	GGTGAAGCAGAGATTA-Hdac3-KO-2	0.47472			TCCTAATGTGGCACTC-Hdac3-KO-4	Mesenchymal cell 1	0
	GGTGATTCAGCGTGCT-Hdac3-KO-2	0			TCCTCGAGTCCGTACG-Hdac3-KO-4	Cardiac endothelial cell	0
	GGTGGCTAGTACCCTA-Hdac3-KO-2	0			TCCTTCTTCGAACCTA-Hdac3-KO-4	Mesenchymal cell 1	0
	GGTGGCTTCCTTTGAT-Hdac3-KO-2	0			TCCTTTCGTATGTCTG-Hdac3-KO-4	Cardiac endothelial cell	0
	GGTGTTATCTGGAGAG-Hdac3-KO-2	0.58717			TCGAAGTAGTGTGTTC-Hdac3-KO-4	Cardiac endothelial cell	0
	GGTTAACTCAGCTTCC-Hdac3-KO-2	0			TCGCTCACAACTCGAT-Hdac3-KO-4	Cardiac endothelial cell	0
	GGTTCTCCACCAAATC-Hdac3-KO-2	0			TCGCTTGGTTAAGTCC-Hdac3-KO-4	Mesenchymal cell 1	0
	GGTTGTACAACTGTGT-Hdac3-KO-2	0			TCGCTTGTCTGGTGCG-Hdac3-KO-4	Cardiac endothelial cell	0
	GTAACCACATCATCTT-Hdac3-KO-2	0			TCGGATACATCATTGG-Hdac3-KO-4	Cardiac endothelial cell	0
	GTAACCACATGACCCG-Hdac3-KO-2	0			TCGTCCAAGAACGCGT-Hdac3-KO-4	Cardiac endothelial cell	0
	GTAAGTCAGGCCACCT-Hdac3-KO-2	0			TCGTCCAAGTCCCGGT-Hdac3-KO-4	Cardiac endothelial cell	0
	GTAAGTCGTCCGAAAG-Hdac3-KO-2	0			TCGTGGGAGTCATCCA-Hdac3-KO-4	Cardiac endothelial cell	0
	GTAATCGTCCACCTCA-Hdac3-KO-2	0			TCTAACTCAGGAAGTC-Hdac3-KO-4	Cardiac endothelial cell	0
	GTAATGCTCGACATAC-Hdac3-KO-2	0.47343			TCTACCGAGTCCGCGT-Hdac3-KO-4	Cardiac endothelial cell	0
	GTACAACCAACGGTAG-Hdac3-KO-2	0			TCTACCGCAAGATTGA-Hdac3-KO-4	Cardiac endothelial cell	0
	GTACAACCACCGCTGA-Hdac3-KO-2	0			TCTATACGTGTCCTAA-Hdac3-KO-4	Cardiac endothelial cell	0
	GTACAGTAGGTTTACC-Hdac3-KO-2	0			TCTCAGCAGCGATTCT-Hdac3-KO-4	Cardiac endothelial cell	0
	GTACAGTCAATTCTCT-Hdac3-KO-2	0			TCTCCGATCTGCCTGT-Hdac3-KO-4	Cardiac endothelial cell	0
	GTACAGTTCAGATTGC-Hdac3-KO-2	0.28856			TCTCCGATCTTCCACG-Hdac3-KO-4	Cardiac endothelial cell	0
	GTAGAAATCGTTGTGA-Hdac3-KO-2	0			TCTCTGGTCCTGGGAC-Hdac3-KO-4	Cardiac endothelial cell	0
	GTAGAGGAGGTTGAGC-Hdac3-KO-2	0			TCTCTGGTCTCAACGA-Hdac3-KO-4	Mesenchymal cell 1	0
	GTAGAGGCAATATCCG-Hdac3-KO-2	0.90069			TCTGGCTGTAGGCAAC-Hdac3-KO-4	Cardiac endothelial cell	0
	GTAGAGGCACTTACAG-Hdac3-KO-2	0			TCTTGCGCAATGCAAA-Hdac3-KO-4	Cardiac endothelial cell	0
	GTAGATCTCACTAGCA-Hdac3-KO-2	0			TCTTTGAGTGTTCCTC-Hdac3-KO-4	Cardiac endothelial cell	0
	GTAGGAGAGGTGCTGA-Hdac3-KO-2	0			TGAACGTAGCACTCTA-Hdac3-KO-4	Cardiac endothelial cell	0
	GTAGGAGCAATCGCCG-Hdac3-KO-2	0			TGAATCGGTTTCTATC-Hdac3-KO-4	Cardiac endothelial cell	0
	GTAGGAGCACTCCGAG-Hdac3-KO-2	0			TGACAGTCAAAGGCGT-Hdac3-KO-4	Cardiac endothelial cell	0
	GTAGGAGGTTCAAAGA-Hdac3-KO-2	0			TGAGACTCACCTCTGT-Hdac3-KO-4	Mesenchymal cell 1	0
	GTAGTACAGCACCCAC-Hdac3-KO-2	0			TGAGTCACACCCTCTA-Hdac3-KO-4	Cardiac endothelial cell	0
	GTAGTACAGTTGTAAG-Hdac3-KO-2	0			TGAGTCATCGCTCTAC-Hdac3-KO-4	Cardiac endothelial cell	0
	GTAGTACCATGGCTAT-Hdac3-KO-2	0			TGATCAGCATGGACAG-Hdac3-KO-4	Cardiac endothelial cell	0
	GTAGTACGTACGGATG-Hdac3-KO-2	0			TGATCAGGTCATTCCC-Hdac3-KO-4	Cardiac endothelial cell	0
	GTAGTACGTTAAACAG-Hdac3-KO-2	0			TGATGGTGTAGGACTG-Hdac3-KO-4	Cardiac endothelial cell	0
	GTAGTACGTTACACTG-Hdac3-KO-2	0			TGATTCTCAACGGTAG-Hdac3-KO-4	Mesenchymal cell 1	0
	GTATTGGCATAGAAAC-Hdac3-KO-2	0			TGATTTCGTATCGATC-Hdac3-KO-4	Cardiac endothelial cell	0
	GTATTTCTCAAACGAA-Hdac3-KO-2	0			TGCGGGTAGATCGGTG-Hdac3-KO-4	Cardiac endothelial cell	0
	GTATTTCTCTGGCTGG-Hdac3-KO-2	0			TGCTCCAGTGCCTTTC-Hdac3-KO-4	Cardiac endothelial cell	0
	GTCAAACAGTGTTGTC-Hdac3-KO-2	0			TGCTGAAAGCCGAACA-Hdac3-KO-4	Mesenchymal cell 1	0
	GTCAAACTCTCCTGCA-Hdac3-KO-2	0			TGCTTGCAGAATCTAG-Hdac3-KO-4	Cardiac endothelial cell	0
	GTCACTCGTTCGGACC-Hdac3-KO-2	0			TGGAGAGGTATTGGCT-Hdac3-KO-4	Cardiac endothelial cell	0
	GTCAGCGGTTTCGTTT-Hdac3-KO-2	0			TGGATGTTCCGAAATC-Hdac3-KO-4	Cardiac endothelial cell	0
	GTCATCCTCAGCATTG-Hdac3-KO-2	0			TGGCGTGCATGGCTAT-Hdac3-KO-4	Cardiac endothelial cell	0
	GTCATGAAGTACAACA-Hdac3-KO-2	0			TGGGAGACACCATATG-Hdac3-KO-4	Mesenchymal cell 2	0
	GTCATGACAGCTTTCC-Hdac3-KO-2	0			TGGTAGTTCCGTGGTG-Hdac3-KO-4	Cardiac endothelial cell	0
	GTCATTTTCTGGCTGG-Hdac3-KO-2	0			TGGTGATCACAATGTC-Hdac3-KO-4	Cardiac endothelial cell	0
	GTCGAATAGTTCCGTA-Hdac3-KO-2	0			TGGTTAGGTTTGTTCT-Hdac3-KO-4	Cardiac endothelial cell	0
	GTCGAATCAACCTAAC-Hdac3-KO-2	0			TGTAACGCACGCTGTG-Hdac3-KO-4	Cardiac endothelial cell	0
	GTCGAATCACATAACC-Hdac3-KO-2	0			TGTAGACTCCGAGGCT-Hdac3-KO-4	Mesenchymal cell 1	0
	GTCGAATCACCGGAAA-Hdac3-KO-2	0.77997			TGTCCACCAACTGTGT-Hdac3-KO-4	Cardiac endothelial cell	0
	GTCGAATTCTGCTAGA-Hdac3-KO-2	0			TGTGAGTAGAGCCGAT-Hdac3-KO-4	Cardiac endothelial cell	0
	GTCGTAATCTCCGTGT-Hdac3-KO-2	0			TGTGCGGAGGTCCAGA-Hdac3-KO-4	Cardiac endothelial cell	0
	GTCGTTCGTATGGAGC-Hdac3-KO-2	0			TGTGTGAGTCGTACAT-Hdac3-KO-4	Cardiac endothelial cell	0
	GTCTACCAGTTGTCAC-Hdac3-KO-2	0			TGTTACTTCACTTTGT-Hdac3-KO-4	Mesenchymal cell 1	0
	GTCTACCGTAGGCAAC-Hdac3-KO-2	0.68361			TGTTGAGTCTCGTCGT-Hdac3-KO-4	Mesenchymal cell 1	0
	GTCTACCGTGGGCTTC-Hdac3-KO-2	0			TTACAGGGTCTGTGGC-Hdac3-KO-4	Cardiac endothelial cell	0
	GTCTACCTCGATTCCC-Hdac3-KO-2	0			TTACCATAGGATGTTA-Hdac3-KO-4	Cardiac endothelial cell	0
	GTCTCACGTATGAAAC-Hdac3-KO-2	0			TTACCATCAACACGTT-Hdac3-KO-4	Cardiac endothelial cell	0
	GTCTGTCGTAACATGA-Hdac3-KO-2	0			TTACCATTCGATACAC-Hdac3-KO-4	Cardiac endothelial cell	0
	GTCTTTACAACCGTGC-Hdac3-KO-2	0			TTACGTTAGCTTCTAG-Hdac3-KO-4	Cardiac endothelial cell	0
	GTGACGCAGTTAGTGA-Hdac3-KO-2	0			TTACTGTTCCTCTCTT-Hdac3-KO-4	Cardiac endothelial cell	0
	GTGAGCCTCGCCTTGT-Hdac3-KO-2	0			TTAGTCTTCGAACGCC-Hdac3-KO-4	Cardiac endothelial cell	0.54486
	GTGAGGAAGGGCAACT-Hdac3-KO-2	0			TTATTGCTCGGACCAC-Hdac3-KO-4	Cardiac endothelial cell	0
	GTGAGGATCTTGGTGA-Hdac3-KO-2	0			TTCACCGAGTGGAAAG-Hdac3-KO-4	Cardiac endothelial cell	0.68414
	GTGCACGAGGGCCCTT-Hdac3-KO-2	0			TTCCACGCAATGTGGG-Hdac3-KO-4	Cardiac endothelial cell	0
	GTGCAGCCAAAGCTAA-Hdac3-KO-2	0			TTCCACGGTCTGATCA-Hdac3-KO-4	Cardiac endothelial cell	0
	GTGGAAGGTTCGAAGG-Hdac3-KO-2	0			TTCCACGTCACCTTGC-Hdac3-KO-4	Mesenchymal cell 1	0
	GTGGCGTTCAAGGTGG-Hdac3-KO-2	0			TTCCTTCTCCGACATA-Hdac3-KO-4	Cardiac endothelial cell	0
	GTGGGAACACAGCTTA-Hdac3-KO-2	0			TTCGATTAGCGTACAG-Hdac3-KO-4	Cardiac endothelial cell	0
	GTGGTTACAGATTCGT-Hdac3-KO-2	0			TTCGCTGAGCTACTAC-Hdac3-KO-4	Cardiac endothelial cell	0
	GTGGTTACATTAAGCC-Hdac3-KO-2	0			TTCGCTGCACAATGAA-Hdac3-KO-4	Mesenchymal cell 1	0
	GTGTCCTAGCTCAGAG-Hdac3-KO-2	0			TTCGGTCAGGTTGGAC-Hdac3-KO-4	Cardiac endothelial cell	0
	GTGTGGCTCCCAAGTA-Hdac3-KO-2	0			TTCGGTCCAAAGGTTA-Hdac3-KO-4	Cardiac endothelial cell	0
	GTTACAGAGTTTGAGA-Hdac3-KO-2	0			TTCTAGTCATAATCCG-Hdac3-KO-4	Cardiac endothelial cell	0
	GTTACAGGTGAGTCAG-Hdac3-KO-2	0			TTCTAGTTCAGCTGAT-Hdac3-KO-4	Cardiac endothelial cell	0
	GTTACCCAGTCGCTAT-Hdac3-KO-2	0			TTCTGTAGTGACAGCA-Hdac3-KO-4	Cardiac endothelial cell	0.936
	GTTACCCGTTCGGACC-Hdac3-KO-2	0			TTGATGGGTTCGGTTA-Hdac3-KO-4	Mesenchymal cell 1	0
	GTTACGAAGATACATG-Hdac3-KO-2	0.76976			TTGCATTAGGAATGTT-Hdac3-KO-4	Mesenchymal cell 1	0
	GTTACGAGTGTGTCCG-Hdac3-KO-2	0			TTGCCTGAGGCGCTCT-Hdac3-KO-4	Mesenchymal cell 1	0
	GTTACGATCGAGGCAA-Hdac3-KO-2	0			TTGCCTGGTGGGACAT-Hdac3-KO-4	Cardiac endothelial cell	0
	GTTCATTCAAGTATCC-Hdac3-KO-2	0			TTGGATGGTGACACAG-Hdac3-KO-4	Cardiac endothelial cell	0
	GTTCATTGTTTCCAAG-Hdac3-KO-2	0			TTGGGATTCCTAGCCT-Hdac3-KO-4	Cardiac endothelial cell	0
	GTTCCGTTCCCAGTGG-Hdac3-KO-2	0			TTGGGCGAGACAAGCC-Hdac3-KO-4	Cardiac endothelial cell	0
	GTTCGCTCATTGAAGA-Hdac3-KO-2	0.34184			TTGGGCGAGCTCGGCT-Hdac3-KO-4	Cardiac endothelial cell	0
	GTTCGCTTCAAACCTG-Hdac3-KO-2	0			TTGGGCGTCCGTGTAA-Hdac3-KO-4	Cardiac endothelial cell	0
	GTTGAACAGACTAGAT-Hdac3-KO-2	0			TTGGGTATCTCACTCG-Hdac3-KO-4	Mesenchymal cell 1	0
	GTTGAACTCTTGAACG-Hdac3-KO-2	0			TTGGTTTTCCGAAGGA-Hdac3-KO-4	Cardiac endothelial cell	0
	GTTGCGGAGTTCCAGT-Hdac3-KO-2	0			TTGTTCAAGGACCCAA-Hdac3-KO-4	Cardiac endothelial cell	0
	GTTGCGGTCCAAGCTA-Hdac3-KO-2	0			TTGTTCAGTGGTCCCA-Hdac3-KO-4	Cardiac endothelial cell	0
	GTTGCTCAGCGTCAAG-Hdac3-KO-2	0			TTGTTGTAGGCAGTCA-Hdac3-KO-4	Cardiac endothelial cell	0
	GTTGCTCCACAGCTGC-Hdac3-KO-2	0.57467			TTGTTTGGTCGTCGGT-Hdac3-KO-4	Cardiac endothelial cell	0
	GTTGTAGCACTGGATT-Hdac3-KO-2	0			TTTCAGTGTGCGCTCA-Hdac3-KO-4	Cardiac endothelial cell	0
	GTTGTCCTCGGATAAA-Hdac3-KO-2	0			TTTGGTTGTATGACAA-Hdac3-KO-4	Cardiac endothelial cell	0
	GTTTGGAAGTTATGGA-Hdac3-KO-2	0			AAACCCATCTGTGCTC-CTL-1	Mesenchymal cell 1	0.4222
	TAACACGTCTGATGGT-Hdac3-KO-2	0			AAACGAAAGGTCACTT-CTL-1	Cardiac endothelial cell	0
	TAACCAGGTGCCTGAC-Hdac3-KO-2	0			AAAGGATTCGCTTGCT-CTL-1	Cardiac endothelial cell	0.55717
	TAACGACCACTTGAAC-Hdac3-KO-2	0			AAAGGTACACTCTAGA-CTL-1	Mesenchymal cell 1	0
	TAACTTCAGACTTCGT-Hdac3-KO-2	0			AAAGTGAAGCACACCC-CTL-1	Cardiac endothelial cell	0.53605
	TAACTTCGTTTCCATT-Hdac3-KO-2	0			AAATGGATCATGAGAA-CTL-1	Cardiac endothelial cell	1.01144
	TAAGCACGTGCTCTTC-Hdac3-KO-2	0			AACAAAGCACTAGTAC-CTL-1	Cardiac endothelial cell	0.37715
	TAAGCACGTTCCTAAG-Hdac3-KO-2	0			AACAAAGTCAGTCATG-CTL-1	Cardiac endothelial cell	0.43518
	TAAGCCAAGACTTGTC-Hdac3-KO-2	0			AACAACCCATCCCGTT-CTL-1	Cardiac endothelial cell	0
	TAAGCCACACCTATCC-Hdac3-KO-2	0			AACACACTCATGAGGG-CTL-1	Mesenchymal cell 2	0.96754
	TAAGTCGTCAATCTCT-Hdac3-KO-2	0.37831			AACAGGGCATCCGCGA-CTL-1	Cardiac endothelial cell	0.64084
	TAATCTCGTGGTCTCG-Hdac3-KO-2	0			AACCAACGTTTACTTC-CTL-1	Mesenchymal cell 1	0.47312
	TAATCTCGTTCTCCCA-Hdac3-KO-2	0			AACCATGTCGAACCTA-CTL-1	Mesenchymal cell 1	0.69141
	TAATTCCGTGTGTTTG-Hdac3-KO-2	0			AACCTTTTCAGCCTCT-CTL-1	Mesenchymal cell 1	0
	TACACCCCATGGCCCA-Hdac3-KO-2	0.5554			AACCTTTTCGTTGTAG-CTL-1	Mesenchymal cell 2	0
	TACACCCGTTGGGACA-Hdac3-KO-2	0			AACTTCTTCCGGTAAT-CTL-1	Mesenchymal cell 1	0
	TACAGGTAGAAAGTCT-Hdac3-KO-2	0			AACTTCTTCGTAACTG-CTL-1	Cardiac endothelial cell	0.14909
	TACAGGTCATTCTGTT-Hdac3-KO-2	0			AAGAACACACCTAAAC-CTL-1	Cardiac endothelial cell	0.48338
	TACATTCCAGGTTCAT-Hdac3-KO-2	0			AAGACAAGTCTCGCGA-CTL-1	Mesenchymal cell 1	0
	TACCCACTCTGACAGT-Hdac3-KO-2	0			AAGACTCTCTTGTGCC-CTL-1	Mesenchymal cell 1	0
	TACCCGTAGTTGAAGT-Hdac3-KO-2	0			AAGCGAGGTCGAAGCA-CTL-1	Cardiac endothelial cell	0
	TACCGAACAGCGACCT-Hdac3-KO-2	0.35782			AAGCGAGGTTAGAGAT-CTL-1	Cardiac endothelial cell	0
	TACCGAATCACCTCGT-Hdac3-KO-2	0			AAGGAATAGTTGGAAT-CTL-1	Cardiac endothelial cell	0.56661
	TACCGGGAGAAATGGG-Hdac3-KO-2	0			AAGTACCAGGTACCTT-CTL-1	Cardiac endothelial cell	0.46241
	TACCTCGAGCGATGAC-Hdac3-KO-2	0			AAGTACCGTTCTAACG-CTL-1	Mesenchymal cell 1	0
	TACGCTCTCACAACCA-Hdac3-KO-2	0.68503			AAGTACCTCGAAATCC-CTL-1	Cardiac endothelial cell	0
	TACGGGCCATAGCACT-Hdac3-KO-2	0			AATCACGAGATGACAT-CTL-1	Cardiac endothelial cell	0
	TACGGGCGTCCTCAGG-Hdac3-KO-2	0			AATCGACCAGCGTAGA-CTL-1	Cardiac endothelial cell	0.99626
	TACGGGCTCGGTAGAG-Hdac3-KO-2	0			AATGGCTAGCGGATCA-CTL-1	Cardiac endothelial cell	0
	TACGGTAAGCTTAAGA-Hdac3-KO-2	0			AATTCCTCATACACCA-CTL-1	Mesenchymal cell 1	1.62839
	TACGTCCTCGCAATGT-Hdac3-KO-2	0.50061			ACAACCACAATTGCTG-CTL-1	Cardiac endothelial cell	0.24623
	TACTGCCAGCAAATGT-Hdac3-KO-2	0.2215			ACAGCCGCATTCTCTA-CTL-1	Mesenchymal cell 2	0
	TACTGCCCACCTTCGT-Hdac3-KO-2	0			ACAGGGACAGCATACT-CTL-1	Cardiac endothelial cell	0
	TACTTACGTGCTCTCT-Hdac3-KO-2	0			ACATCCCTCGGACTTA-CTL-1	Mesenchymal cell 1	0
	TACTTACTCACAACCA-Hdac3-KO-2	0			ACATCGACAAGTGGGT-CTL-1	Cardiac endothelial cell	0
	TACTTCATCAACTGGT-Hdac3-KO-2	1.07635			ACATCGACAGTCCCGA-CTL-1	Mesenchymal cell 1	0
	TAGACCATCGGTCATA-Hdac3-KO-2	0.23152			ACATCGAGTGCTCCGA-CTL-1	Cardiac endothelial cell	0
	TAGACTGCATCGGATT-Hdac3-KO-2	0			ACATTTCGTTCCTTGC-CTL-1	Cardiac endothelial cell	0.49648
	TAGATCGCAGCATGCC-Hdac3-KO-2	0			ACATTTCTCAGCAATC-CTL-1	Cardiac endothelial cell	0
	TAGGAGGCACGGCTAC-Hdac3-KO-2	0			ACATTTCTCGAAGCCC-CTL-1	Cardiac endothelial cell	0.27489
	TAGGGTTAGCTTGTGT-Hdac3-KO-2	0.45463			ACCAAACCATAACCCA-CTL-1	Cardiac endothelial cell	0.67758
	TAGGTACAGATGAACT-Hdac3-KO-2	0			ACCAAACTCGTCTACC-CTL-1	Cardiac endothelial cell	0.49499
	TAGGTTGAGGACAGTC-Hdac3-KO-2	0			ACCTGTCTCACTCTTA-CTL-1	Cardiac endothelial cell	0
	TAGGTTGGTGGTCTAT-Hdac3-KO-2	0			ACGATGTAGATGTTGA-CTL-1	Cardiac endothelial cell	0.76652
	TAGGTTGTCGATGCAT-Hdac3-KO-2	0			ACGGGTCTCCTCACCA-CTL-1	Mesenchymal cell 2	0.38848
	TAGTGCAGTAGGAAAG-Hdac3-KO-2	0			ACGTACAAGGGCCTCT-CTL-1	Cardiac endothelial cell	0
	TATCAGGTCTCTCTTC-Hdac3-KO-2	0			ACGTAGTCATGGATCT-CTL-1	Mesenchymal cell 1	0.57592
	TATCCTACATTGTACG-Hdac3-KO-2	0			ACGTAGTCATTGTGCA-CTL-1	Cardiac endothelial cell	0
	TATCGCCGTCTTGTCC-Hdac3-KO-2	0			ACGTCCTTCCATTGTT-CTL-1	Cardiac endothelial cell	0.62788
	TATCGCCGTTGCAAGG-Hdac3-KO-2	0.84652			ACGTTCCAGTCACTAC-CTL-1	Cardiac endothelial cell	0.4454
	TATCTGTCATCTCCCA-Hdac3-KO-2	0			ACTATCTCACTTCTCG-CTL-1	Mesenchymal cell 1	0
	TATCTGTTCGACGCGT-Hdac3-KO-2	0			ACTATGGCAGTACTAC-CTL-1	Mesenchymal cell 2	0
	TATCTTGTCAGCGTCG-Hdac3-KO-2	0			ACTATGGTCTATCCAT-CTL-1	Mesenchymal cell 1	0.82836
	TATGTTCAGGTATAGT-Hdac3-KO-2	0			ACTATTCGTCACCCTT-CTL-1	Mesenchymal cell 1	0
	TATGTTCAGTCCCTAA-Hdac3-KO-2	0.46506			ACTATTCTCCCTTTGG-CTL-1	Mesenchymal cell 1	0.80964
	TATTGCTAGCTCAGAG-Hdac3-KO-2	0.3691			ACTGCAACAATAACCC-CTL-1	Cardiac endothelial cell	0
	TATTGCTCATTCATCT-Hdac3-KO-2	0			ACTGCAAGTGCTTCAA-CTL-1	Cardiac endothelial cell	0
	TATTGGGAGTTACGAA-Hdac3-KO-2	0.24644			ACTTAGGAGCACCCAC-CTL-1	Cardiac endothelial cell	0
	TATTGGGGTTCCTACC-Hdac3-KO-2	0.54881			ACTTAGGAGGTGAGCT-CTL-1	Mesenchymal cell 2	0.65901
	TATTGGGTCAATCAGC-Hdac3-KO-2	0			ACTTCGCAGACTTCAC-CTL-1	Mesenchymal cell 1	0
	TATTTCGCACTCCGGA-Hdac3-KO-2	0			ACTTTGTAGCCTCCAG-CTL-1	Mesenchymal cell 1	0.42497
	TCAAGACGTTCGAAGG-Hdac3-KO-2	0			AGAACAAGTGACAGCA-CTL-1	Mesenchymal cell 2	0.74099
	TCAAGACGTTCTGAGT-Hdac3-KO-2	0			AGAAGTACACTGAATC-CTL-1	Cardiac endothelial cell	0.68966
	TCAAGACTCTGAATCG-Hdac3-KO-2	1.35019			AGACAAAGTAGCGCCT-CTL-1	Cardiac endothelial cell	0.43846
	TCAAGCACATCAGTGT-Hdac3-KO-2	0			AGACAGGAGTTCACTG-CTL-1	Mesenchymal cell 2	0
	TCAAGCAGTGGTATGG-Hdac3-KO-2	0			AGACCCGAGTGCTCGC-CTL-1	Mesenchymal cell 1	0.57089
	TCAATCTAGGTCCAGA-Hdac3-KO-2	0			AGACCCGGTCCCGGTA-CTL-1	Cardiac endothelial cell	0
	TCAATTCCAATTGAAG-Hdac3-KO-2	0			AGACTCATCGTTCATT-CTL-1	Cardiac endothelial cell	0.4595
	TCACAAGCATCACAGT-Hdac3-KO-2	0			AGAGCAGGTAGTCGGA-CTL-1	Cardiac endothelial cell	0
	TCACACCTCCGTTGGG-Hdac3-KO-2	0			AGAGCAGGTGGCCACT-CTL-1	Cardiac endothelial cell	0.808
	TCACATTCAAGAGAGA-Hdac3-KO-2	0			AGCCAGCGTGGTCCGT-CTL-1	Cardiac endothelial cell	0
	TCACATTGTTAATGAG-Hdac3-KO-2	0			AGCGATTCAGAGCCCT-CTL-1	Mesenchymal cell 1	0
	TCACGCTAGGCGACAT-Hdac3-KO-2	0			AGCGATTGTTGCATCA-CTL-1	Cardiac endothelial cell	0
	TCACGGGGTATAATGG-Hdac3-KO-2	0			AGCGCTGCAATGCAAA-CTL-1	Cardiac endothelial cell	1.17027
	TCACTATGTCCAAAGG-Hdac3-KO-2	0			AGGAATATCGCACTCT-CTL-1	Cardiac endothelial cell	0
	TCACTCGTCATCTATC-Hdac3-KO-2	0			AGGACGAAGGTACATA-CTL-1	Mesenchymal cell 1	0.67033
	TCAGCAAGTGAGACCA-Hdac3-KO-2	0			AGGATAAAGTTCCAGT-CTL-1	Cardiac endothelial cell	0
	TCAGGTAAGTCCCGAC-Hdac3-KO-2	0			AGGATAACAGTCTGGC-CTL-1	Mesenchymal cell 2	0
	TCAGTCCAGTTCTCTT-Hdac3-KO-2	0			AGGATCTGTGTGGACA-CTL-1	Cardiac endothelial cell	0.8993
	TCAGTTTCAGGACAGT-Hdac3-KO-2	0.32051			AGGGCCTAGGTCGCCT-CTL-1	Cardiac endothelial cell	0
	TCAGTTTTCGCAATGT-Hdac3-KO-2	0			AGGGCTCAGAATTGCA-CTL-1	Cardiac endothelial cell	0
	TCATACTAGAGGATCC-Hdac3-KO-2	0.53656			AGGGCTCGTCTTCGAA-CTL-1	Cardiac endothelial cell	0
	TCATATCTCCTCACTG-Hdac3-KO-2	0			AGGGTTTGTATCGTAC-CTL-1	Cardiac endothelial cell	0
	TCATCATAGCAGATAT-Hdac3-KO-2	0			AGGTAGGAGTGCCAGA-CTL-1	Mesenchymal cell 2	0
	TCATCATGTCCAAATC-Hdac3-KO-2	0			AGGTAGGGTCCGATCG-CTL-1	Mesenchymal cell 1	0
	TCATCATGTTAGGCTT-Hdac3-KO-2	0			AGGTCATCAACCACAT-CTL-1	Cardiac endothelial cell	0
	TCATCCGTCTCGCAGG-Hdac3-KO-2	0			AGGTCATGTTGTCATG-CTL-1	Mesenchymal cell 1	0
	TCATGAGCAAGCTACT-Hdac3-KO-2	0			AGTAACCAGGGAGAAT-CTL-1	Mesenchymal cell 2	0
	TCATTACCAAGTGGTG-Hdac3-KO-2	0			AGTACTGAGGATACCG-CTL-1	Mesenchymal cell 2	1.23931
	TCATTACTCTGGAAGG-Hdac3-KO-2	0			AGTAGTCAGGGCTTCC-CTL-1	Cardiac endothelial cell	0.79051
	TCATTGTTCACTTCTA-Hdac3-KO-2	0			AGTCACAGTCCACTCT-CTL-1	Cardiac endothelial cell	0
	TCATTTGAGGGAGGAC-Hdac3-KO-2	0			AGTCATGTCGCGTGAC-CTL-1	Cardiac endothelial cell	0
	TCCAGAATCAAGAGTA-Hdac3-KO-2	0			AGTCTCCTCCCTTTGG-CTL-1	Mesenchymal cell 1	0
	TCCAGAATCTGATTCT-Hdac3-KO-2	0			AGTCTCCTCTTAGTTC-CTL-1	Cardiac endothelial cell	0
	TCCATGCTCGGACAAG-Hdac3-KO-2	0			AGTGACTCATGGCTGC-CTL-1	Cardiac endothelial cell	0
	TCCCACACAGTGGCTC-Hdac3-KO-2	0.4028			AGTGATCGTCCTATAG-CTL-1	Mesenchymal cell 2	0
	TCCCAGTCAGAGAAAG-Hdac3-KO-2	0			AGTGCCGGTTATCTTC-CTL-1	Mesenchymal cell 1	0.66435
	TCCCAGTTCCCTCTAG-Hdac3-KO-2	0			AGTTCCCCAGCTACTA-CTL-1	Cardiac endothelial cell	0
	TCCTAATAGGACTATA-Hdac3-KO-2	0			AGTTCCCTCACCTTAT-CTL-1	Mesenchymal cell 1	0
	TCCTAATCAGGTACGA-Hdac3-KO-2	0			AGTTCGAAGGTAGTAT-CTL-1	Cardiac endothelial cell	0.29161
	TCCTCCCTCAGAGTTC-Hdac3-KO-2	0			AGTTCGAGTATCGCTA-CTL-1	Cardiac endothelial cell	1.43594
	TCCTCCCTCGTACCTC-Hdac3-KO-2	0			ATACCTTGTCGTACAT-CTL-1	Cardiac endothelial cell	0.39931
	TCCTCGATCCTCATAT-Hdac3-KO-2	0			ATACCTTGTTGGAGGT-CTL-1	Mesenchymal cell 1	0
	TCCTCTTCAACTTGCA-Hdac3-KO-2	0			ATCACAGTCCCATAGA-CTL-1	Mesenchymal cell 1	0
	TCCTGCAAGACTAAGT-Hdac3-KO-2	0			ATCACTTTCCGTAATG-CTL-1	Mesenchymal cell 1	0.33615
	TCCTGCAGTTTCGTAG-Hdac3-KO-2	0			ATCAGGTAGACTTCGT-CTL-1	Cardiac endothelial cell	0.54234
	TCCTGCATCACCTCGT-Hdac3-KO-2	0			ATCAGGTAGAGTCCGA-CTL-1	Cardiac endothelial cell	0
	TCCTTCTAGCTCACTA-Hdac3-KO-2	0			ATCATTCTCCGCAAAT-CTL-1	Cardiac endothelial cell	0
	TCCTTCTGTTCAGCGC-Hdac3-KO-2	0.4688			ATCCATTGTACAGGTG-CTL-1	Mesenchymal cell 2	0
	TCCTTTCAGCTTGTGT-Hdac3-KO-2	0			ATCCATTGTACAGTAA-CTL-1	Mesenchymal cell 1	0
	TCGAACAGTCGTAATC-Hdac3-KO-2	0			ATCCATTTCAAATGCC-CTL-1	Mesenchymal cell 2	0.82849
	TCGAACAGTCTGTGTA-Hdac3-KO-2	0			ATCCCTGAGTCACAGG-CTL-1	Cardiac endothelial cell	0
	TCGAAGTAGTGCGTCC-Hdac3-KO-2	0.37223			ATCGATGTCCGGACTG-CTL-1	Cardiac endothelial cell	0.58693
	TCGAAGTGTAAGCAAT-Hdac3-KO-2	0			ATCGCCTTCTCGTCAC-CTL-1	Mesenchymal cell 1	0
	TCGAAGTGTCCTCAGG-Hdac3-KO-2	0			ATCGGATTCCATTGCC-CTL-1	Mesenchymal cell 1	0.55022
	TCGACCTAGTTCCAGT-Hdac3-KO-2	0			ATCGTCCTCAACACGT-CTL-1	Cardiac endothelial cell	0.68245
	TCGACCTCAATCTGCA-Hdac3-KO-2	0			ATCTCTAAGTGATGGC-CTL-1	Cardiac endothelial cell	0
	TCGACGGGTGAGATAT-Hdac3-KO-2	0.55309			ATGAAAGGTTCTCCTG-CTL-1	Cardiac endothelial cell	0
	TCGACGGGTGCCCACA-Hdac3-KO-2	0			ATGAGTCGTGTTACAC-CTL-1	Mesenchymal cell 1	0
	TCGATTTGTGATGTAA-Hdac3-KO-2	0			ATGCATGGTAATGCTC-CTL-1	Cardiac endothelial cell	0
	TCGCACTTCCAACCAA-Hdac3-KO-2	0			ATGGATCCATTATGCG-CTL-1	Cardiac endothelial cell	0.78355
	TCGCAGGTCGAGATGG-Hdac3-KO-2	0			ATGGATCGTTTCCCAC-CTL-1	Cardiac endothelial cell	0.48362
	TCGCTCACAGCGTACC-Hdac3-KO-2	0.44916			ATGGGAGGTTGCTCAA-CTL-1	Mesenchymal cell 2	0
	TCGCTCAGTACAGTCT-Hdac3-KO-2	0			ATGGTTGGTCTGCGCA-CTL-1	Cardiac endothelial cell	0
	TCGCTCAGTGGAAGTC-Hdac3-KO-2	0			ATGGTTGTCCTTCGAC-CTL-1	Mesenchymal cell 1	0.80035
	TCGCTCAGTTAGGGTG-Hdac3-KO-2	0			ATGTCCCGTCGGAAAC-CTL-1	Cardiac endothelial cell	0.30739
	TCGGATACACAGCTGC-Hdac3-KO-2	0			ATTACCTGTATCCCTC-CTL-1	Cardiac endothelial cell	0
	TCGGGACGTCCGAAGA-Hdac3-KO-2	0			ATTCATCCAACCGTAT-CTL-1	Mesenchymal cell 1	0
	TCGGGACTCTCGTGAA-Hdac3-KO-2	0			ATTCCATCAGATTTCG-CTL-1	Mesenchymal cell 1	0
	TCGGTCTTCAAACTGC-Hdac3-KO-2	0			ATTCCCGCAAAGACGC-CTL-1	Mesenchymal cell 2	0
	TCGTCCATCGGCCTTT-Hdac3-KO-2	0			ATTCGTTAGACAGCTG-CTL-1	Mesenchymal cell 2	0
	TCGTGCTGTCGCATCG-Hdac3-KO-2	0			ATTCGTTAGAGAGCAA-CTL-1	Mesenchymal cell 2	0
	TCGTGGGAGGCTCTCG-Hdac3-KO-2	0			ATTGGGTCACCAGTTA-CTL-1	Mesenchymal cell 2	0.81434
	TCTAACTCAGCGGTCT-Hdac3-KO-2	0			ATTTACCAGCCTTCTC-CTL-1	Mesenchymal cell 1	0
	TCTACATGTGCCTTTC-Hdac3-KO-2	0			ATTTACCTCACAAGAA-CTL-1	Mesenchymal cell 1	0
	TCTACATTCGATACTG-Hdac3-KO-2	0			ATTTCACAGAGTTGAT-CTL-1	Mesenchymal cell 1	0
	TCTACCGCACACGGTC-Hdac3-KO-2	0			ATTTCACCAACCAGAG-CTL-1	Mesenchymal cell 1	0
	TCTACCGCAGGTATGG-Hdac3-KO-2	0			ATTTCACCAGTAGGAC-CTL-1	Mesenchymal cell 1	0.68842
	TCTACCGTCTCGTGAA-Hdac3-KO-2	0			ATTTCTGAGAATTTGG-CTL-1	Cardiac endothelial cell	0
	TCTCCGAAGATTACCC-Hdac3-KO-2	0			ATTTCTGCAACAAAGT-CTL-1	Cardiac endothelial cell	0.76507
	TCTCCGATCGGTTAGT-Hdac3-KO-2	0			ATTTCTGCACATACGT-CTL-1	Mesenchymal cell 1	0
	TCTGCCAGTAGAAACT-Hdac3-KO-2	0			CAAAGAATCCGACGGT-CTL-1	Mesenchymal cell 1	0
	TCTGCCATCAGACATC-Hdac3-KO-2	0			CAACAACGTGGCTCTG-CTL-1	Cardiac endothelial cell	0
	TCTTAGTAGATACATG-Hdac3-KO-2	0			CAACCAACATCGGAAG-CTL-1	Cardiac endothelial cell	0
	TCTTAGTAGATGAACT-Hdac3-KO-2	0			CAACCAAGTGTGTGGA-CTL-1	Cardiac endothelial cell	0.60035
	TCTTAGTGTTCGAGCC-Hdac3-KO-2	0			CAAGACTAGCGCTGAA-CTL-1	Mesenchymal cell 1	0
	TCTTGCGGTGGCTAGA-Hdac3-KO-2	0			CAAGACTCAAGTACCT-CTL-1	Mesenchymal cell 1	0.47984
	TGAATCGTCGAGCTGC-Hdac3-KO-2	0			CAAGCTATCGATTGAC-CTL-1	Cardiac endothelial cell	0
	TGAATGCAGTCACAGG-Hdac3-KO-2	0			CAATACGCACGCCAGT-CTL-1	Cardiac endothelial cell	0.21087
	TGAATGCGTGAGATCG-Hdac3-KO-2	0			CAATACGTCTAGGCAT-CTL-1	Cardiac endothelial cell	0.44429
	TGACAGTAGTATAGAC-Hdac3-KO-2	0			CAATCGATCGCGCTGA-CTL-1	Cardiac endothelial cell	0.63077
	TGACGCGAGCGTTCCG-Hdac3-KO-2	0			CACACAACACTAGTAC-CTL-1	Mesenchymal cell 1	0.70351
	TGACTCCAGGCGTCCT-Hdac3-KO-2	0			CACACAACACTTGACA-CTL-1	Cardiac endothelial cell	0.41359
	TGAGACTAGAAGGTAG-Hdac3-KO-2	0			CACAGGCAGGTGATAT-CTL-1	Mesenchymal cell 1	0
	TGAGACTGTGGGACAT-Hdac3-KO-2	0			CACTGGGGTCAGCGTC-CTL-1	Mesenchymal cell 1	0
	TGAGACTTCGTTCTGC-Hdac3-KO-2	0			CACTGTCGTATACCTG-CTL-1	Mesenchymal cell 1	0
	TGAGCATGTCTTACAG-Hdac3-KO-2	0			CACTTCGTCGCCAATA-CTL-1	Mesenchymal cell 2	0.72368
	TGAGCGCAGACAGTCG-Hdac3-KO-2	0			CAGATACGTACAACGG-CTL-1	Mesenchymal cell 1	0
	TGAGCGCTCGTTCATT-Hdac3-KO-2	0			CAGATCACACACTTAG-CTL-1	Cardiac endothelial cell	0
	TGAGGAGAGACCGTTT-Hdac3-KO-2	0			CAGATCAGTACCTAGT-CTL-1	Mesenchymal cell 1	0
	TGAGGAGAGGTAAGTT-Hdac3-KO-2	0			CAGATCATCGCTCTCA-CTL-1	Cardiac endothelial cell	0
	TGAGGAGCAGATCACT-Hdac3-KO-2	0			CAGCACGGTCCATACA-CTL-1	Cardiac endothelial cell	0
	TGAGGAGCATTGACAC-Hdac3-KO-2	0			CAGCCAGGTCCTTGTC-CTL-1	Cardiac endothelial cell	0
	TGAGGGAGTCTAGTGT-Hdac3-KO-2	0			CAGGGCTCAACACAGG-CTL-1	Cardiac endothelial cell	0
	TGAGGGATCAGCCCAG-Hdac3-KO-2	0			CAGGTATCAAGACAAT-CTL-1	Cardiac endothelial cell	0
	TGAGGGATCGAGCTGC-Hdac3-KO-2	0.6089			CAGGTATCATAGGTAA-CTL-1	Cardiac endothelial cell	0
	TGATCAGCATCAGCGC-Hdac3-KO-2	0			CAGTGCGAGATGCGAC-CTL-1	Cardiac endothelial cell	0.66877
	TGATCAGTCCATTCGC-Hdac3-KO-2	0			CAGTGCGGTCTCGACG-CTL-1	Cardiac endothelial cell	0.6442
	TGATCTTTCTAGTACG-Hdac3-KO-2	0			CATACAGTCAACCTTT-CTL-1	Mesenchymal cell 1	0.5712
	TGATGCAGTCATACCA-Hdac3-KO-2	0			CATCAAGCAGGCGTTC-CTL-1	Cardiac endothelial cell	0
	TGATTCTAGTAGATCA-Hdac3-KO-2	0			CATCCCAGTTATTCTC-CTL-1	Mesenchymal cell 1	1.01327
	TGCAGATGTCCACAGC-Hdac3-KO-2	0			CATGAGTCACACGGTC-CTL-1	Mesenchymal cell 2	0
	TGCAGGCCAACAGATA-Hdac3-KO-2	0			CATGCAACATCGATGT-CTL-1	Mesenchymal cell 1	0.73129
	TGCATCCGTTAGGCCC-Hdac3-KO-2	0			CATGCCTCACTGATTG-CTL-1	Cardiac endothelial cell	0
	TGCATGACAGACACCC-Hdac3-KO-2	0			CATGGTAAGCAATAGT-CTL-1	Mesenchymal cell 2	0
	TGCCGAGCAAATGGAT-Hdac3-KO-2	0			CATGGTAGTATAGGGC-CTL-1	Cardiac endothelial cell	0
	TGCCGAGGTGCCTATA-Hdac3-KO-2	0			CATTGCCTCCATACTT-CTL-1	Mesenchymal cell 1	0.42213
	TGCGACGAGGAATGTT-Hdac3-KO-2	0			CATTTCAGTTGCATGT-CTL-1	Cardiac endothelial cell	0.57039
	TGCGACGGTGTCTTCC-Hdac3-KO-2	0			CCAATGAAGAGGTGCT-CTL-1	Mesenchymal cell 1	0
	TGCGATAGTATCGAGG-Hdac3-KO-2	0			CCACCATTCAACACGT-CTL-1	Mesenchymal cell 2	1.07541
	TGGAGAGGTTAACAGA-Hdac3-KO-2	0			CCACGAGGTTTGCCGG-CTL-1	Cardiac endothelial cell	0
	TGGAGAGTCGGTAGGA-Hdac3-KO-2	0			CCATCACCATTCTTCA-CTL-1	Cardiac endothelial cell	0
	TGGAGGAGTTGCGGAA-Hdac3-KO-2	0			CCATCACGTCTGTGCG-CTL-1	Mesenchymal cell 1	0.7659
	TGGCGTGTCCACGTAA-Hdac3-KO-2	0			CCATCACGTGTCCCTT-CTL-1	Cardiac endothelial cell	0
	TGGCGTGTCCCGAACG-Hdac3-KO-2	0			CCCGAAGTCTCACTCG-CTL-1	Cardiac endothelial cell	1.06163
	TGGGAAGCAATTGCAC-Hdac3-KO-2	0			CCCTCTCTCCTATTGT-CTL-1	Cardiac endothelial cell	0.58201
	TGGGAGAAGTTGCATC-Hdac3-KO-2	0			CCCTGATGTGAATATG-CTL-1	Mesenchymal cell 1	1.62844
	TGGGAGAGTTCCACGG-Hdac3-KO-2	0			CCGAACGCACAACCGC-CTL-1	Cardiac endothelial cell	0.5921
	TGGGCGTCAAATACGA-Hdac3-KO-2	0			CCGAACGCAGTTTCGA-CTL-1	Cardiac endothelial cell	0
	TGGGCGTTCACCGACG-Hdac3-KO-2	0			CCGGTAGCAGAGTCTT-CTL-1	Cardiac endothelial cell	0
	TGGGTTAGTGTCATTG-Hdac3-KO-2	0			CCGGTAGTCCAAGCTA-CTL-1	Cardiac endothelial cell	0.62631
	TGGGTTATCCGTCAAA-Hdac3-KO-2	0			CCGGTGAGTGTATTCG-CTL-1	Cardiac endothelial cell	0
	TGGTACAGTGTGCCTG-Hdac3-KO-2	0			CCGTAGGTCGCCTTTG-CTL-1	Mesenchymal cell 1	0.54025
	TGGTAGTCAAGGCCTC-Hdac3-KO-2	0.54505			CCGTAGGTCTAGACAC-CTL-1	Cardiac endothelial cell	0
	TGGTAGTCACTATGTG-Hdac3-KO-2	0			CCTAACCCAAATCCCA-CTL-1	Cardiac endothelial cell	0
	TGGTGATAGTCTGCAT-Hdac3-KO-2	0.48463			CCTACGTCACCAGTAT-CTL-1	Cardiac endothelial cell	0
	TGTAACGAGGTTCTTG-Hdac3-KO-2	0			CCTACGTTCCCGAATA-CTL-1	Mesenchymal cell 2	0.788
	TGTAACGGTAGGCTCC-Hdac3-KO-2	0			CCTCAACGTCTCAAGT-CTL-1	Cardiac endothelial cell	0
	TGTAAGCCAACACACT-Hdac3-KO-2	0			CCTCAGTTCTGTGTGA-CTL-1	Cardiac endothelial cell	0
	TGTACAGAGACCATTC-Hdac3-KO-2	0			CCTCATGGTGAGATAT-CTL-1	Cardiac endothelial cell	0.81674
	TGTACAGAGTAACAGT-Hdac3-KO-2	0			CCTCCTCTCGACATTG-CTL-1	Mesenchymal cell 2	0
	TGTCAGACAACCAACT-Hdac3-KO-2	0			CCTGTTGCACAAGCTT-CTL-1	Cardiac endothelial cell	1.06206
	TGTCAGAGTTATCCAG-Hdac3-KO-2	0			CCTTGTGAGTGCTACT-CTL-1	Mesenchymal cell 1	0
	TGTCCCATCGTGCATA-Hdac3-KO-2	0			CCTTGTGCAAACTAGA-CTL-1	Cardiac endothelial cell	0
	TGTCCTGAGGATTTAG-Hdac3-KO-2	0			CCTTGTGCACTAGGTT-CTL-1	Cardiac endothelial cell	0.53878
	TGTGAGTAGAGCAGTC-Hdac3-KO-2	0			CCTTGTGGTACGACAG-CTL-1	Cardiac endothelial cell	0
	TGTGCGGGTAAGAACT-Hdac3-KO-2	0			CGAAGGACACAATGCT-CTL-1	Mesenchymal cell 1	0
	TGTGCGGTCGACCACG-Hdac3-KO-2	0			CGACAGCCAGTCACGC-CTL-1	Mesenchymal cell 1	0
	TGTGGCGGTCACGTGC-Hdac3-KO-2	0			CGAGAAGAGAAAGTCT-CTL-1	Mesenchymal cell 1	0
	TGTGTGATCGTTAGAC-Hdac3-KO-2	0			CGAGGCTAGTTTCGGT-CTL-1	Cardiac endothelial cell	0.4986
	TGTTACTCAAACCACT-Hdac3-KO-2	0			CGAGTTAGTACAAGCG-CTL-1	Cardiac endothelial cell	0
	TGTTACTTCCACGGGT-Hdac3-KO-2	0			CGATGCGTCAGTGGGA-CTL-1	Cardiac endothelial cell	0
	TGTTCCGCACACGCCA-Hdac3-KO-2	0			CGCAGGTCAAGTTGGG-CTL-1	Cardiac endothelial cell	0.88109
	TGTTCTAGTGAGGAAA-Hdac3-KO-2	0			CGCATAACAACGTAAA-CTL-1	Mesenchymal cell 2	0.67589
	TGTTGGATCCTACCGT-Hdac3-KO-2	0			CGCATAAGTGGTCAAG-CTL-1	Cardiac endothelial cell	0
	TTAATCCCAGGCTATT-Hdac3-KO-2	0			CGCCATTGTGTGTCGC-CTL-1	Mesenchymal cell 2	1.44312
	TTAATCCGTTATTCCT-Hdac3-KO-2	0			CGGAATTAGTAGGGTC-CTL-1	Mesenchymal cell 2	0.6066
	TTACCATGTAGCGTAG-Hdac3-KO-2	0			CGGACACAGGAAAGTG-CTL-1	Cardiac endothelial cell	0
	TTACCATTCCCAGTGG-Hdac3-KO-2	0			CGGGCATGTCTCTCAC-CTL-1	Mesenchymal cell 2	0.62751
	TTACGTTTCTCACTCG-Hdac3-KO-2	0			CGGGTCAAGTTTCGAC-CTL-1	Mesenchymal cell 1	0
	TTACTGTCACAAGTTC-Hdac3-KO-2	0			CGGGTCACATGTGGCC-CTL-1	Cardiac endothelial cell	0
	TTAGGCATCGCTTACC-Hdac3-KO-2	0.4172			CGGGTCAGTTGCTTGA-CTL-1	Cardiac endothelial cell	0.55442
	TTAGGGTAGAGCAGAA-Hdac3-KO-2	0			CGTAAGTCACTTCAGA-CTL-1	Cardiac endothelial cell	0.71469
	TTAGGGTCACGATTCA-Hdac3-KO-2	0			CGTCCATCACATCATG-CTL-1	Cardiac endothelial cell	0
	TTAGTCTAGAGTGAAG-Hdac3-KO-2	0			CGTCCATGTGGGAGAG-CTL-1	Cardiac endothelial cell	0
	TTAGTCTAGGACACTG-Hdac3-KO-2	0			CGTGAATCACGCTTAA-CTL-1	Mesenchymal cell 1	1.01058
	TTCAATCGTGTCCTAA-Hdac3-KO-2	0			CGTGAATGTCAGATTC-CTL-1	Mesenchymal cell 2	0
	TTCACCGCACGCGTGT-Hdac3-KO-2	0			CGTGTCTGTTGCTAGT-CTL-1	Cardiac endothelial cell	0.732
	TTCACCGGTCGCATCG-Hdac3-KO-2	0			CGTTAGAAGGGTGAAA-CTL-1	Mesenchymal cell 2	0.71796
	TTCACCGTCAAACCCA-Hdac3-KO-2	0			CGTTCTGCAGACGGAT-CTL-1	Mesenchymal cell 1	0
	TTCACGCGTATGGAGC-Hdac3-KO-2	0			CGTTCTGCATAATCCG-CTL-1	Mesenchymal cell 1	0.86962
	TTCAGGAAGGTGCATG-Hdac3-KO-2	0.5183			CTACAGACACTAGGTT-CTL-1	Cardiac endothelial cell	0.72105
	TTCAGGACATATCTGG-Hdac3-KO-2	0			CTACAGAGTCGTCATA-CTL-1	Mesenchymal cell 2	0.5776
	TTCAGGATCGTCAAAC-Hdac3-KO-2	0			CTACATTCATGAATCC-CTL-1	Cardiac endothelial cell	0
	TTCCAATAGGGTACAC-Hdac3-KO-2	0			CTAGACAAGCCTGGAA-CTL-1	Mesenchymal cell 2	0.68165
	TTCCACGCAATTGCTG-Hdac3-KO-2	0			CTATCTATCGTCGACG-CTL-1	Cardiac endothelial cell	0.40607
	TTCCACGGTGCTCCGA-Hdac3-KO-2	0			CTCAGAATCACTTGTT-CTL-1	Cardiac endothelial cell	0
	TTCCACGGTTAGAAAC-Hdac3-KO-2	0			CTCAGGGAGGGTGGGA-CTL-1	Cardiac endothelial cell	0
	TTCCTAAAGACTCTAC-Hdac3-KO-2	0			CTCATGCCACACGCCA-CTL-1	Cardiac endothelial cell	0.43676
	TTCCTAACAACGGGTA-Hdac3-KO-2	0			CTCCCAACATTACGGT-CTL-1	Mesenchymal cell 2	0.79401
	TTCCTAATCGCTAATG-Hdac3-KO-2	0			CTCCTCCCAGGACAGT-CTL-1	Cardiac endothelial cell	0.30932
	TTCCTCTCATGTGCCG-Hdac3-KO-2	0			CTCCTTTTCTCTCTTC-CTL-1	Cardiac endothelial cell	0
	TTCCTCTTCAAGTGGG-Hdac3-KO-2	0			CTCTCAGGTTATCTTC-CTL-1	Mesenchymal cell 1	0.61688
	TTCCTCTTCATGCATG-Hdac3-KO-2	0			CTCTCAGTCATGCTAG-CTL-1	Cardiac endothelial cell	0
	TTCCTTCTCAACACGT-Hdac3-KO-2	0			CTCTCGACAGAACTAA-CTL-1	Cardiac endothelial cell	0
	TTCGATTCAATGAACA-Hdac3-KO-2	0			CTCTGGTCACGGTGTC-CTL-1	Cardiac endothelial cell	0.40846
	TTCGCTGTCGTAGTGT-Hdac3-KO-2	0			CTGAATGTCCAGTTCC-CTL-1	Mesenchymal cell 1	0
	TTCTAACGTACGATTC-Hdac3-KO-2	0			CTGAGCGAGTTGCGCC-CTL-1	Cardiac endothelial cell	0
	TTCTAACGTAGTTACC-Hdac3-KO-2	0			CTGAGCGCAGAGAAAG-CTL-1	Cardiac endothelial cell	0
	TTCTAACTCATTACGG-Hdac3-KO-2	0			CTGCAGGAGTGGAATT-CTL-1	Mesenchymal cell 1	1.52552
	TTCTAGTAGCGTGCTC-Hdac3-KO-2	0			CTGCCATCACCCTTGT-CTL-1	Cardiac endothelial cell	0.63368
	TTCTAGTAGTCTAGAA-Hdac3-KO-2	0			CTGGACGGTTAGGGAC-CTL-1	Cardiac endothelial cell	0
	TTCTAGTGTTTCACTT-Hdac3-KO-2	0			CTGGTCTAGCATTGTC-CTL-1	Mesenchymal cell 1	0
	TTCTGTACAGGCGATA-Hdac3-KO-2	0			CTGTAGAGTACCGGCT-CTL-1	Cardiac endothelial cell	1.08834
	TTCTGTACATCAGTGT-Hdac3-KO-2	0			CTTACCGAGCGGTATG-CTL-1	Mesenchymal cell 1	0
	TTCTTCCCAAGTGGGT-Hdac3-KO-2	0			CTTACCGCAATTTCCT-CTL-1	Cardiac endothelial cell	0
	TTCTTCCCATCCTATT-Hdac3-KO-2	0			CTTACCGTCTTCCTAA-CTL-1	Mesenchymal cell 2	0.68731
	TTCTTGATCGGATTAC-Hdac3-KO-2	0			CTTCCTTCACTGTGAT-CTL-1	Cardiac endothelial cell	0.46164
	TTGAACGAGGTTTACC-Hdac3-KO-2	0			CTTCTAAGTGTATTCG-CTL-1	Cardiac endothelial cell	0
	TTGAACGCACTCCGGA-Hdac3-KO-2	0			CTTTCGGAGTGATTCC-CTL-1	Mesenchymal cell 1	0.4953
	TTGATGGAGTGAGGTC-Hdac3-KO-2	0			CTTTCGGTCCATCAGA-CTL-1	Cardiac endothelial cell	0.77405
	TTGCATTAGTAGAGTT-Hdac3-KO-2	0			GAACACTTCCCATGGG-CTL-1	Mesenchymal cell 1	0
	TTGCATTTCGAGCCAC-Hdac3-KO-2	0			GAACGTTAGCGCCTTG-CTL-1	Cardiac endothelial cell	0
	TTGCCTGGTGTGAGCA-Hdac3-KO-2	0.43909			GAACTGTCAGTCTGGC-CTL-1	Mesenchymal cell 1	0.57168
	TTGCCTGGTTGCCGCA-Hdac3-KO-2	0			GAAGAATAGAGCAACC-CTL-1	Mesenchymal cell 1	0
	TTGCGTCGTCGCTTGG-Hdac3-KO-2	0			GAAGCGAGTGCCGTTG-CTL-1	Cardiac endothelial cell	0
	TTGGATGCACCCTTAC-Hdac3-KO-2	0			GAAGCGATCGGCCTTT-CTL-1	Mesenchymal cell 1	0.79877
	TTGGATGCACTGCACG-Hdac3-KO-2	0			GAATAGATCTCTGAGA-CTL-1	Mesenchymal cell 1	0.82261
	TTGGATGCATCGTTCC-Hdac3-KO-2	0			GACACGCCATAGAGGC-CTL-1	Mesenchymal cell 1	1.36898
	TTGGATGGTCACCTTC-Hdac3-KO-2	0			GACCCAGCAGACAATA-CTL-1	Mesenchymal cell 1	0
	TTGGATGGTGGTAATA-Hdac3-KO-2	0			GACCCAGGTACCATAC-CTL-1	Mesenchymal cell 2	0
	TTGGATGGTTATCTTC-Hdac3-KO-2	0			GACCGTGGTCGCATGC-CTL-1	Cardiac endothelial cell	0.37476
	TTGGGATGTCTATGAC-Hdac3-KO-2	0			GACTCTCCAGCCGTCA-CTL-1	Cardiac endothelial cell	0
	TTGGGCGCAACCAATC-Hdac3-KO-2	0			GACTGATAGCCGATTT-CTL-1	Cardiac endothelial cell	0
	TTGGGCGTCCATCTAT-Hdac3-KO-2	0			GACTGATTCGGCATAT-CTL-1	Mesenchymal cell 1	0
	TTGGTTTTCGTGTCAA-Hdac3-KO-2	0			GAGAAATAGTATCTGC-CTL-1	Mesenchymal cell 1	0
	TTGTGGAGTCATACCA-Hdac3-KO-2	0			GAGCTGCTCTCATTGT-CTL-1	Cardiac endothelial cell	0
	TTGTGTTTCTGGGTCG-Hdac3-KO-2	0			GAGGGATAGGGTGGGA-CTL-1	Cardiac endothelial cell	0
	TTGTTCAGTTGCCGAC-Hdac3-KO-2	0			GAGTTGTTCATGTCAG-CTL-1	Cardiac endothelial cell	0
	TTGTTTGAGCCTATCA-Hdac3-KO-2	0			GATAGCTGTGACCGAA-CTL-1	Cardiac endothelial cell	0
	TTGTTTGAGTCTGTAC-Hdac3-KO-2	0			GATCCCTGTTTCGACA-CTL-1	Mesenchymal cell 1	0.61335
	TTTACGTAGTATGGAT-Hdac3-KO-2	0			GATCGTACACGCTGCA-CTL-1	Cardiac endothelial cell	0
	TTTACTGAGATAGCAT-Hdac3-KO-2	0			GATGACTAGGTACAGC-CTL-1	Mesenchymal cell 1	0
	TTTAGTCAGCTTACGT-Hdac3-KO-2	0			GATGATCCAACCGTGC-CTL-1	Mesenchymal cell 1	0
	TTTAGTCTCGTGCATA-Hdac3-KO-2	0			GATGGAGCAGAACTAA-CTL-1	Mesenchymal cell 2	0
	TTTATGCAGTCGGCCT-Hdac3-KO-2	0			GATGGAGTCGGACTGC-CTL-1	Mesenchymal cell 1	0.50334
	TTTATGCCAACTACGT-Hdac3-KO-2	0.78225			GATGTTGAGGTACAGC-CTL-1	Cardiac endothelial cell	0
	TTTCAGTGTCAATGGG-Hdac3-KO-2	0			GATGTTGTCTTCTCAA-CTL-1	Mesenchymal cell 1	0.5764
	TTTCAGTTCGCATTGA-Hdac3-KO-2	0			GATTTCTGTGACCGAA-CTL-1	Mesenchymal cell 1	0.40739
	TTTCATGCAGGTGTTT-Hdac3-KO-2	0			GCACGGTTCGCTACGG-CTL-1	Mesenchymal cell 1	0
	TTTCCTCCAATATCCG-Hdac3-KO-2	0			GCACGTGAGAAGTATC-CTL-1	Cardiac endothelial cell	0
	TTTCCTCGTACCTGTA-Hdac3-KO-2	0			GCACGTGTCTCTGCCA-CTL-1	Cardiac endothelial cell	0
	TTTCCTCTCTGAGGTT-Hdac3-KO-2	0			GCAGGCTGTGGCAGAT-CTL-1	Cardiac endothelial cell	0
	TTTCGATAGCTACTGT-Hdac3-KO-2	0			GCATCTCAGAGATTCA-CTL-1	Mesenchymal cell 1	0
	TTTCGATTCCACTTCG-Hdac3-KO-2	0			GCATTAGTCGGTTCAA-CTL-1	Mesenchymal cell 1	0.50969
	TTTGACTCAAACTGCT-Hdac3-KO-2	0			GCCAACGGTCGTACTA-CTL-1	Mesenchymal cell 1	0
	TTTGATCCAGGATTCT-Hdac3-KO-2	0			GCCAGCAAGCTCGTGC-CTL-1	Mesenchymal cell 2	0
	TTTGATCGTAAGATCA-Hdac3-KO-2	0			GCCAGGTAGAGAACCC-CTL-1	Mesenchymal cell 1	0.82251
	TTTGATCGTGCTATTG-Hdac3-KO-2	0			GCCATGGGTGTATTCG-CTL-1	Cardiac endothelial cell	0
	TTTGGTTGTTGAGAGC-Hdac3-KO-2	0.80934			GCCCAGAGTAGCTGTT-CTL-1	Mesenchymal cell 2	0.53073
	TTTGTTGTCGTTACCC-Hdac3-KO-2	0			GCGATCGAGGTCTTTG-CTL-1	Cardiac endothelial cell	0
[truncated: 6,012 more rows]

## Sheet: Supple Fig. 9
Supple Figure 9C
	Fold Change
	Raw value (Hdac3 KO vs. EV)
		HDAC3		TGFb3		TGFb2		TGFb1		IGF1		CXCL12		NRG1		VEGFb
		EV	Hdac3 KO	EV	Hdac3 KO	EV	Hdac3 KO	EV	Hdac3 KO	EV	Hdac3 KO	EV	Hdac3 KO	EV	Hdac3 KO	EV	Hdac3 KO
		0.687398	0.0714701	0.804352	0.0290654	0.637796	0.944512	0.648315	0.657274	0.714196	1.40918	0.451373	0.739861	0.964435	0.766532	1.23281	0.733734
		0.703659	0.0482224	0.935664	0.0080552	0.904351	0.803322	0.897667	0.690605	1.2349	1.64933	0.731753	0.854377	1.06859	0.789427	1.08071	0.675075
		0.677278	0.0722986	0.945917	0.00641847	0.947606	0.923969	0.865877	0.736508	0.694791	1.32224	1.16475	1.30606	1.04456	0.94504	0.973677	0.759276
		0.655884	0.0583878	0.879585	0.0207641	0.813519	1.14505	0.886104	0.889547	1.35611	1.27185	1.65212	1.53547	0.922407	1.15821	0.712801	0.830219
		1.29988	0.0908243	1.06837	0.0573331	1.03139	1.31725	0.983631	1.25997
		1.9759	0.0730261	1.36611	0.0386933	1.66534	1.03391	1.71841	0.989465
	Number of values	6	6	6	6	6	6	6	6	4	4	8	8	4	4	4	4
	Fold Change
	Statistics (Hdac3 KO vs. EV)
	HDAC3/GAPDH		TGFb3/GAPDH		TGFb2/GAPDH		TGFb1/GAPDH		IGF1/GAPDH		CXCL12/GAPDH		NRG1/GAPDH		VEGFb/GAPDH
	Unpaired t test		Unpaired t test		Unpaired t test		Unpaired t test		Mann Whitney test		Mann Whitney test		Unpaired t test		Mann Whitney test
	P value	0.00173711	P value	3.14268e-07	P value	0.86621	P value	0.482201	P value	0.114286	P value	0.685714	P value	0.411471	P value	0.2
	P value summary	**	P value summary	****	P value summary	ns	P value summary	ns	Exact or approximate P value?	Exact	Exact or approximate P value?	Exact	P value summary	ns	Exact or approximate P value?	Exact
	Significantly different (P < 0.05)?	Yes	Significantly different (P < 0.05)?	Yes	Significantly different (P < 0.05)?	No	Significantly different (P < 0.05)?	No	P value summary	ns	P value summary	ns	Significantly different (P < 0.05)?	No	P value summary	ns
	One- or two-tailed P value?	Two-tailed	One- or two-tailed P value?	Two-tailed	One- or two-tailed P value?	Two-tailed	One- or two-tailed P value?	Two-tailed	Significantly different (P < 0.05)?	No	Significantly different (P < 0.05)?	No	One- or two-tailed P value?	Two-tailed	Significantly different (P < 0.05)?	No
	t, df	t=4.23242563933826, df=10	t, df	t=11.9071569812261, df=10	t, df	t=0.172859747888473, df=10	t, df	t=0.729896494336686, df=10	One- or two-tailed P value?	Two-tailed	One- or two-tailed P value?	Two-tailed	t, df	t=0.882487687532189, df=6	One- or two-tailed P value?	Two-tailed
									Sum of ranks in column A,B	12 , 24	Sum of ranks in column A,B	16 , 20			Sum of ranks in column A,B	23 , 13
									Mann-Whitney U	2	Mann-Whitney U	6			Mann-Whitney U	3
Supple Figure 9D
	Fold Change
	Raw value (RGFP966 vs. Vehicle)
		TGFb3
		EV	Hdac3 KO
		1.02243	0.0442104
		1.10905	0.063914
		0.868514	0.242714
		0.936435	0.54735
		1.12347	0.476526
		0.940096	0.537751
		0.893691	0.34195
		1.11334	0.306653
		0.992971	0.329442
	Number of values	9	9
	Fold Change
	Statistics (RGFP966 vs. Vehicle)
	TGFb3/GAPDH
	Unpaired t test
	P value	3.878e-08
	P value summary	****
	Significantly different (P < 0.05)?	Yes
	One- or two-tailed P value?	Two-tailed
	t, df	t=9.754328363, df=16

## Sheet: Supple Fig. 11
Supple Figure 11
	Relative Trabecular Area (%)
	Raw value
		CTL+CTL Media	CTL+WT SUP	Hdac3tko+CTL Media	Hdac3tko+WT SUP
		94.5108	108.937	73.0856	83.0376
		117.552	87.5123	64.9253	96.693
		101.46	107.158	70.1472	112.058
		116.77	83.7048	53.2556	88.8333
		104.936	119.132	75.1682	85.2959
		75.389	93.556	55.3906	81.3966
		89.382		57.35	84.276
	Number of values	7	6	6	6
	Statistics
	Tukey's multiple comparisons test	Mean Diff.	95.00% CI of diff.	Below threshold?	Summary	Adjusted P Value
	CTL+CTL Media vs. CTL+WT SUP	-1e-07	-19.3718309802 to 19.3718307802	No	ns	>0.999999999999999
	CTL+CTL Media vs. Hdac3tko+CTL media	34.6712	15.2994044865 to 54.0430662469	Yes	***	0.000309022
	Hdac3tko+CTL media vs. Hdac3tko+WT SUP	-24.8984	-44.2702711897 to -5.52660942932	Yes	**	0.00862659
	Relative Wall Thickness
	Raw value
		CTL+CTL Media	CTL+WT SUP	Hdac3tko+CTL Media	Hdac3tko+WT SUP
		1.14925	1.13184	0.818408	1.06219
		1.16667	1.44527	0.905473	1.0796
		1.23632	1.4801	0.835821	1.00995
		1.00995	1.18408	0.748756	1.16667
		1.00995	1.04478	0.800995	0.975124
		0.696517	1.23632	0.644279	0.957711
		0.731343
	Number of values	7	6	6	6
	Statistics
	Tukey's multiple comparisons test	Mean Diff.	95.00% CI of diff.	Below threshold?	Summary	Adjusted P Value
	CTL+CTL Media vs. CTL+WT SUP	-0.253731	-0.490902260218 to -0.0165604258295	Yes	*	0.0332041
	CTL+CTL Media vs. Hdac3tko+CTL media	0.207711	-0.0294594743847 to 0.444882360004	No	ns	0.0997698
	Hdac3tko+CTL media vs. Hdac3tko+WT SUP	-0.249585	-0.495709298756 to -0.00346151391035	Yes	*	0.0460925

[truncated: 4 more sheets: Supple Fig. 12, Supple Fig. 13, Supple Fig. 14, All blots and gels]
